# Supplementary material for: Bis[μ2-bis­(diphenyl­phosphan­yl)methane-κ2 P:P′]bis­(μ4-diphenyl­phosphinato-κ4 O:O:O′:O′)bis­[μ2-trifluoro­methane­sulfonato­(0.546/0.454)]-κ2 O:O′;κ2 O:O-tetra­silver(I) acetonitrile disolvate
Source: Acta Crystallogr Sect E Struct Rep Online. 2011 Jul 23;67(Pt 8):m1141–2. doi: 10.1107/S160053681102931X (PMC3212199; doi:10.1107/S160053681102931X)
Supplement: Supplementary file 1 [file e-67-m1141-sup1.cif]

##############################################################################
#                                                                            #
# This CIF contains the data in a paper accepted for publication in          #
# Acta Crystallographica Section E. It conforms to the requirements of       #
# Notes for Authors for Acta Crystallographica Section E, and has been       #
# peer reviewed under the auspices of the IUCr Commission on Journals.       #
#                                                                            #
# Full details of the Crystallographic Information File format               #
# are given in the paper "The Crystallographic Information File (CIF):       #
# a New Standard Archive File for Crystallography" by S. R. Hall, F. H.      #
# Allen and I. D. Brown [Acta Cryst. (1991), A47, 655-685].                  #
#                                                                            #
# The current version of the core CIF dictionary is obtainable from          #
# ftp://ftp.iucr.org/pub/cif_core.dic.                                       #
#                                                                            #
# Software is freely available for graphical display of the structure(s)     #
# in this CIF. For information consult the CIF software page                 #
# http://www.iucr.org/resources/cif/software.                                #
#                                                                            #
# This file may be used for bona fide research purposes within the           #
# scientific community so long as proper attribution is given to the journal # 
# article from which it was obtained.                                        #
#                                                                            #
##############################################################################
data_I
_audit_creation_method     SHELXL-97
_chemical_name_systematic
;
Bis[\m~2~-bis(diphenylphosphanyl)methane-\k^2^<i>P</i>:<i>P</i>']bis(\m~4~-
diphenylphosphinato-\k^4^<i>O</i>:<i>O</i>:<i>O</i>':<i>O</i>')bis[\m~2~-
trifluoromethanesulfonato(0.546/0.454)]-
\k^2^<i>O</i>:<i>O</i>';\k^2^<i>O</i>:<i>O</i>-tetrasilver(I) acetonitrile
disolvate
;
_chemical_name_common     ?
_chemical_formula_moiety     'C76 H64 Ag4 F6 O10 P6 S2, 2(C2 H3 N)'
_chemical_formula_sum     'C80 H70 Ag4 F6 N2 O10 P6 S2'
_chemical_formula_iupac
                    '[Ag4 (C12 H10 O2 P)2 (C F3 O3 S)2 (C25 H22 P2)2], 2C2 H3 N'
_chemical_formula_weight     2014.80
_chemical_melting_point     ?
_symmetry_cell_setting     monoclinic
_symmetry_space_group_name_H-M     'P 21/n'
_symmetry_space_group_name_Hall     '-P 2yn'
loop_
    _symmetry_equiv_pos_as_xyz
    'x, y, z'
    '-x+1/2, y+1/2, -z+1/2'
    '-x, -y, -z'
    'x-1/2, -y-1/2, z-1/2'
_cell_length_a     11.730(7)
_cell_length_b     15.169(9)
_cell_length_c     23.688(12)
_cell_angle_alpha     90.00
_cell_angle_beta     96.967(7)
_cell_angle_gamma     90.00
_cell_volume     4184(4)
_cell_formula_units_Z     2
_cell_measurement_reflns_used     9952
_cell_measurement_theta_min     1.6
_cell_measurement_theta_max     27.5
_cell_measurement_temperature     296(2)
_exptl_crystal_description     'Prism'
_exptl_crystal_colour     'Colorless'
_exptl_crystal_size_max     0.23
_exptl_crystal_size_mid     0.19
_exptl_crystal_size_min     0.16
_exptl_crystal_density_diffrn     1.599
_exptl_crystal_density_meas     ?
_exptl_crystal_density_method     'not measured'
_exptl_crystal_F_000     2016
_exptl_absorpt_coefficient_mu     1.157
_exptl_absorpt_correction_type     multi-scan
_exptl_absorpt_process_details     '(CrystalClear; Rigaku, 2005)'
_exptl_absorpt_correction_T_min     0.7768
_exptl_absorpt_correction_T_max     0.8365
_exptl_special_details     ?
_diffrn_ambient_temperature     296(2)
_diffrn_radiation_type     MoK\a
_diffrn_radiation_wavelength     0.71073
_diffrn_radiation_source     'fine-focus sealed tube'
_diffrn_radiation_monochromator     graphite
_diffrn_measurement_device_type     'Rigaku Mercury CCD'
_diffrn_measurement_method     \w
_diffrn_detector_area_resol_mean     13.6612
_diffrn_reflns_number     41763
_diffrn_reflns_av_R_equivalents     0.0549
_diffrn_reflns_av_sigmaI/netI     0.0405
_diffrn_reflns_theta_min     2.45
_diffrn_reflns_theta_max     27.58
_diffrn_reflns_theta_full     27.58
_diffrn_measured_fraction_theta_max     0.995
_diffrn_measured_fraction_theta_full     0.995
_diffrn_reflns_limit_h_min     -15
_diffrn_reflns_limit_h_max     15
_diffrn_reflns_limit_k_min     -19
_diffrn_reflns_limit_k_max     19
_diffrn_reflns_limit_l_min     -30
_diffrn_reflns_limit_l_max     30
_diffrn_standards_number     ?
_diffrn_standards_interval_count     ?
_diffrn_standards_interval_time     ?
_diffrn_standards_decay_%     ?
_refine_special_details
;
;
_reflns_number_total     9645
_reflns_number_gt     7705
_reflns_threshold_expression     I>2\s(I)
_refine_ls_structure_factor_coef     Fsqd
_refine_ls_matrix_type     full
_refine_ls_R_factor_all     0.0706
_refine_ls_R_factor_gt     0.0550
_refine_ls_wR_factor_gt     0.1335
_refine_ls_wR_factor_ref     0.1443
_refine_ls_goodness_of_fit_ref     1.011
_refine_ls_restrained_S_all     1.008
_refine_ls_number_reflns     9645
_refine_ls_number_parameters     610
_refine_ls_number_restraints     1173
_refine_ls_hydrogen_treatment     constr
_refine_ls_weighting_scheme     calc
_refine_ls_weighting_details
         'calc w=1/[\s^2^(Fo^2^)+(0.0595P)^2^+6.7650P] where P=(Fo^2^+2Fc^2^)/3'
_atom_sites_solution_hydrogens     geom
_atom_sites_solution_primary     direct
_atom_sites_solution_secondary     difmap
_refine_ls_shift/su_max     0.001
_refine_ls_shift/su_mean     0.000
_refine_diff_density_max     0.635
_refine_diff_density_min     -0.608
_refine_ls_extinction_method     none
_refine_ls_extinction_coef     ?
loop_
    _atom_type_symbol
    _atom_type_description
    _atom_type_scat_dispersion_real
    _atom_type_scat_dispersion_imag
    _atom_type_scat_source
    'C' 'C' 0.0033 0.0016
                         'International Tables Vol C Tables 4.2.6.8 and 6.1.1.4'
    'H' 'H' 0.0000 0.0000
                         'International Tables Vol C Tables 4.2.6.8 and 6.1.1.4'
    'N' 'N' 0.0061 0.0033
                         'International Tables Vol C Tables 4.2.6.8 and 6.1.1.4'
    'O' 'O' 0.0106 0.0060
                         'International Tables Vol C Tables 4.2.6.8 and 6.1.1.4'
    'P' 'P' 0.1023 0.0942
                         'International Tables Vol C Tables 4.2.6.8 and 6.1.1.4'
    'S' 'S' 0.1246 0.1234
                         'International Tables Vol C Tables 4.2.6.8 and 6.1.1.4'
    'Ag' 'Ag' -0.8971 1.1015
                         'International Tables Vol C Tables 4.2.6.8 and 6.1.1.4'
    'F' 'F' 0.0171 0.0103
                         'International Tables Vol C Tables 4.2.6.8 and 6.1.1.4'
_computing_data_collection     'CrystalClear (Rigaku, 2005)'
_computing_cell_refinement     'CrystalClear (Rigaku, 2005)'
_computing_data_reduction     'CrystalClear (Rigaku, 2005)'
_computing_structure_solution     'SHELXS97 (Sheldrick, 2008)'
_computing_structure_refinement     'SHELXL97 (Sheldrick, 2008)'
_computing_molecular_graphics     'SHELXTL (Sheldrick, 2008)'
_computing_publication_material     'SHELXTL (Sheldrick, 2008)'
loop_
    _atom_site_type_symbol
    _atom_site_label
    _atom_site_fract_x
    _atom_site_fract_y
    _atom_site_fract_z
    _atom_site_U_iso_or_equiv
    _atom_site_adp_type
    _atom_site_calc_flag
    _atom_site_refinement_flags
    _atom_site_occupancy
    _atom_site_symmetry_multiplicity
    _atom_site_disorder_assembly
    _atom_site_disorder_group
    Ag Ag1 0.47428(3) 0.41739(2) 0.415893(15) 0.05183(11) Uani d . 1 1 . .
    Ag Ag2 0.33273(3) 0.42158(2) 0.526552(16) 0.05416(12) Uani d . 1 1 . .
    P P1 0.37541(9) 0.60694(7) 0.45735(5) 0.0427(2) Uani d . 1 1 . .
    P P2 0.37149(10) 0.28791(7) 0.38828(5) 0.0456(2) Uani d . 1 1 A .
    P P3 0.24066(9) 0.28840(7) 0.49519(5) 0.0461(2) Uani d . 1 1 . .
    O O1 0.4690(2) 0.5658(2) 0.42767(13) 0.0487(7) Uani d . 1 1 . .
    O O2 0.3558(3) 0.56941(19) 0.51457(13) 0.0501(7) Uani d . 1 1 . .
    C C1 0.4054(4) 0.7227(3) 0.46521(19) 0.0502(10) Uani d . 1 1 A .
    C C2 0.3628(5) 0.7712(4) 0.5078(3) 0.0739(16) Uani d . 1 1 . .
    H H2A 0.3261 0.7437 0.5357 0.089 Uiso calc R 1 1 A .
    C C3 0.3774(6) 0.8633(5) 0.5072(4) 0.102(3) Uani d . 1 1 A .
    H H3A 0.3496 0.8973 0.5352 0.122 Uiso calc R 1 1 . .
    C C4 0.4314(8) 0.9038(5) 0.4663(5) 0.115(3) Uani d . 1 1 . .
    H H4A 0.4380 0.9648 0.4659 0.138 Uiso calc R 1 1 A .
    C C5 0.4748(7) 0.8553(5) 0.4268(4) 0.105(3) Uani d . 1 1 A .
    H H5A 0.5139 0.8835 0.4000 0.126 Uiso calc R 1 1 . .
    C C6 0.4632(5) 0.7655(4) 0.4246(2) 0.0687(14) Uani d . 1 1 . .
    H H6A 0.4934 0.7332 0.3965 0.082 Uiso calc R 1 1 A .
    C C7 0.2421(4) 0.6076(3) 0.41141(19) 0.0499(10) Uani d . 1 1 A .
    C C8 0.2426(6) 0.6155(5) 0.3537(2) 0.093(2) Uani d . 1 1 . .
    H H8A 0.3109 0.6132 0.3375 0.111 Uiso calc R 1 1 A .
    C C9 0.1359(7) 0.6272(7) 0.3197(3) 0.127(3) Uani d . 1 1 A .
    H H9A 0.1348 0.6358 0.2807 0.153 Uiso calc R 1 1 . .
    C C10 0.0358(6) 0.6261(6) 0.3424(4) 0.109(3) Uani d . 1 1 . .
    H H10A -0.0337 0.6299 0.3190 0.131 Uiso calc R 1 1 A .
    C C11 0.0372(5) 0.6195(5) 0.3986(3) 0.091(2) Uani d . 1 1 A .
    H H11A -0.0316 0.6204 0.4143 0.109 Uiso calc R 1 1 . .
    C C12 0.1395(4) 0.6114(4) 0.4336(3) 0.0700(14) Uani d . 1 1 . .
    H H12A 0.1389 0.6085 0.4728 0.084 Uiso calc R 1 1 A .
    C C13 0.4580(4) 0.2064(3) 0.35683(19) 0.0542(11) Uani d . 1 1 . .
    C C14 0.5547(5) 0.2354(5) 0.3329(3) 0.0808(17) Uani d . 1 1 A .
    H H14A 0.5737 0.2949 0.3343 0.097 Uiso calc R 1 1 . .
    C C15 0.6219(6) 0.1770(7) 0.3075(3) 0.103(2) Uani d . 1 1 . .
    H H15A 0.6856 0.1973 0.2916 0.124 Uiso calc R 1 1 A .
    C C16 0.5964(8) 0.0908(6) 0.3056(3) 0.106(3) Uani d . 1 1 A .
    H H16A 0.6424 0.0519 0.2882 0.127 Uiso calc R 1 1 . .
    C C17 0.5038(8) 0.0600(4) 0.3288(3) 0.100(3) Uani d . 1 1 . .
    H H17A 0.4877 -0.0001 0.3277 0.121 Uiso calc R 1 1 A .
    C C18 0.4324(6) 0.1178(4) 0.3544(2) 0.0771(16) Uani d . 1 1 A .
    H H18A 0.3683 0.0965 0.3696 0.093 Uiso calc R 1 1 . .
    C C19 0.3169(4) 0.2252(3) 0.44563(18) 0.0484(9) Uani d . 1 1 A .
    H H19A 0.2655 0.1799 0.4285 0.058 Uiso calc R 1 1 . .
    H H19B 0.3813 0.1956 0.4673 0.058 Uiso calc R 1 1 . .
    C C20 0.2295(4) 0.2085(3) 0.5520(2) 0.0575(11) Uani d . 1 1 A .
    C C21 0.2167(6) 0.1196(4) 0.5430(3) 0.0844(18) Uani d . 1 1 . .
    H H21A 0.2140 0.0969 0.5064 0.101 Uiso calc R 1 1 A .
    C C22 0.2077(7) 0.0631(5) 0.5885(4) 0.111(3) Uani d . 1 1 A .
    H H22A 0.1982 0.0029 0.5820 0.134 Uiso calc R 1 1 . .
    C C23 0.2127(8) 0.0948(6) 0.6421(4) 0.125(4) Uani d . 1 1 . .
    H H23A 0.2080 0.0566 0.6725 0.150 Uiso calc R 1 1 A .
    C C24 0.2245(7) 0.1826(7) 0.6513(3) 0.109(3) Uani d . 1 1 A .
    H H24A 0.2267 0.2043 0.6881 0.130 Uiso calc R 1 1 . .
    C C25 0.2334(5) 0.2407(5) 0.6069(2) 0.0773(16) Uani d . 1 1 . .
    H H25A 0.2418 0.3009 0.6139 0.093 Uiso calc R 1 1 A .
    C C26 0.0955(4) 0.2986(3) 0.4593(2) 0.0548(11) Uani d D 1 1 A .
    C C27 0.0297(6) 0.2276(5) 0.4417(4) 0.122(3) Uani d . 1 1 . .
    H H27A 0.0580 0.1710 0.4492 0.146 Uiso calc R 1 1 A .
    C C28 -0.0801(6) 0.2391(6) 0.4125(5) 0.135(4) Uani d . 1 1 A .
    H H28A -0.1246 0.1900 0.4013 0.162 Uiso calc R 1 1 . .
    C C29 -0.1217(5) 0.3196(6) 0.4006(3) 0.094(2) Uani d . 1 1 . .
    H H29A -0.1938 0.3267 0.3800 0.112 Uiso calc R 1 1 A .
    C C30 -0.0595(6) 0.3893(5) 0.4184(4) 0.107(3) Uani d . 1 1 A .
    H H30A -0.0897 0.4453 0.4110 0.128 Uiso calc R 1 1 . .
    C C31 0.0496(5) 0.3807(4) 0.4478(3) 0.0821(18) Uani d D 1 1 . .
    H H31A 0.0917 0.4307 0.4597 0.099 Uiso calc R 1 1 A .
    C C32 0.2483(6) 0.3084(5) 0.3333(3) 0.062(2) Uani d PGU 0.546(4) 1 A 1
    C C33 0.1831(7) 0.3845(5) 0.3358(3) 0.083(3) Uani d PGU 0.546(4) 1 A 1
    H H33A 0.2057 0.4275 0.3628 0.100 Uiso calc PR 0.546(4) 1 A 1
    C C34 0.0843(7) 0.3964(5) 0.2978(4) 0.092(3) Uani d PGU 0.546(4) 1 A 1
    H H34A 0.0407 0.4473 0.2994 0.111 Uiso calc PR 0.546(4) 1 A 1
    C C35 0.0506(7) 0.3321(6) 0.2574(4) 0.109(3) Uani d PGU 0.546(4) 1 A 1
    H H35A -0.0155 0.3400 0.2320 0.131 Uiso calc PR 0.546(4) 1 A 1
    C C36 0.1158(8) 0.2560(6) 0.2549(4) 0.107(3) Uani d PGU 0.546(4) 1 A 1
    H H36A 0.0932 0.2130 0.2278 0.129 Uiso calc PR 0.546(4) 1 A 1
    C C37 0.2146(8) 0.2441(5) 0.2928(4) 0.102(3) Uani d PGU 0.546(4) 1 A 1
    H H37A 0.2582 0.1932 0.2912 0.122 Uiso calc PR 0.546(4) 1 A 1
    C C32A 0.2485(8) 0.3032(7) 0.3374(4) 0.069(3) Uani d PGU 0.454(4) 1 A 2
    C C33A 0.2426(9) 0.3856(7) 0.3116(5) 0.106(3) Uani d PGU 0.454(4) 1 A 2
    H H33B 0.3025 0.4256 0.3196 0.127 Uiso calc PR 0.454(4) 1 A 2
    C C34A 0.1473(11) 0.4083(6) 0.2737(5) 0.109(3) Uani d PGU 0.454(4) 1 A 2
    H H34B 0.1433 0.4634 0.2564 0.131 Uiso calc PR 0.454(4) 1 A 2
    C C35A 0.0578(9) 0.3486(7) 0.2616(5) 0.109(3) Uani d PGU 0.454(4) 1 A 2
    H H35B -0.0061 0.3637 0.2363 0.131 Uiso calc PR 0.454(4) 1 A 2
    C C36A 0.0636(8) 0.2661(7) 0.2875(5) 0.095(3) Uani d PGU 0.454(4) 1 A 2
    H H36B 0.0037 0.2262 0.2794 0.114 Uiso calc PR 0.454(4) 1 A 2
    C C37A 0.1590(9) 0.2435(6) 0.3254(4) 0.087(3) Uani d PGU 0.454(4) 1 A 2
    H H37B 0.1629 0.1883 0.3426 0.104 Uiso calc PR 0.454(4) 1 A 2
    S S3 0.6892(4) 0.4984(3) 0.3233(2) 0.0534(9) Uani d PDU 0.546(4) 1 A 1
    F F1 0.5949(11) 0.5743(8) 0.2281(4) 0.129(3) Uani d PDU 0.546(4) 1 A 1
    F F2 0.4775(11) 0.5059(10) 0.2761(5) 0.171(4) Uani d PDU 0.546(4) 1 A 1
    F F3 0.5531(10) 0.6323(7) 0.3112(4) 0.116(3) Uani d PDU 0.546(4) 1 A 1
    O O3 0.6061(8) 0.4384(7) 0.3385(4) 0.105(2) Uani d PDU 0.546(4) 1 A 1
    O O4 0.7736(8) 0.4696(7) 0.2896(4) 0.089(2) Uani d PDU 0.546(4) 1 A 1
    O O5 0.7325(7) 0.5485(6) 0.3733(3) 0.090(2) Uani d PDU 0.546(4) 1 A 1
    C C38 0.5805(10) 0.5538(7) 0.2844(4) 0.112(3) Uani d PDU 0.546(4) 1 A 1
    S S3B 0.6771(9) 0.5015(6) 0.3148(4) 0.101(3) Uani d PDU 0.454(4) 1 A 2
    F F1B 0.5476(12) 0.5333(11) 0.2273(6) 0.128(4) Uani d PDU 0.454(4) 1 A 2
    F F2B 0.6761(10) 0.6489(7) 0.2723(5) 0.131(3) Uani d PDU 0.454(4) 1 A 2
    F F3B 0.4952(11) 0.5877(11) 0.2957(6) 0.128(4) Uani d PDU 0.454(4) 1 A 2
    O O3B 0.6535(9) 0.4851(8) 0.3711(4) 0.085(3) Uani d PDU 0.454(4) 1 A 2
    O O4B 0.7099(14) 0.4260(9) 0.2841(5) 0.113(3) Uani d PDU 0.454(4) 1 A 2
    O O5B 0.7712(12) 0.5619(10) 0.3130(6) 0.139(4) Uani d PDU 0.454(4) 1 A 2
    C C38B 0.6009(10) 0.5791(9) 0.2748(6) 0.112(4) Uani d PDU 0.454(4) 1 A 2
    N N1 0.1746(8) 1.0190(5) 0.4011(4) 0.148(3) Uani d DU 1 1 B .
    C C39 0.1507(8) 0.9478(8) 0.3896(6) 0.163(5) Uani d U 1 1 . .
    C C40A 0.150(2) 0.8812(15) 0.3496(14) 0.212(9) Uani d PDU 0.50 1 B 1
    H H40A 0.2094 0.8395 0.3615 0.318 Uiso calc PR 0.50 1 B 1
    H H40B 0.1624 0.9060 0.3135 0.318 Uiso calc PR 0.50 1 B 1
    H H40C 0.0767 0.8518 0.3459 0.318 Uiso calc PR 0.50 1 B 1
    C C40B 0.1071(16) 0.8694(11) 0.4110(12) 0.162(7) Uani d PDU 0.50 1 B 2
    H H40D 0.0406 0.8506 0.3863 0.243 Uiso calc PR 0.50 1 B 2
    H H40E 0.0863 0.8799 0.4484 0.243 Uiso calc PR 0.50 1 B 2
    H H40F 0.1649 0.8243 0.4129 0.243 Uiso calc PR 0.50 1 B 2
loop_
    _atom_site_aniso_label
    _atom_site_aniso_U_11
    _atom_site_aniso_U_22
    _atom_site_aniso_U_33
    _atom_site_aniso_U_12
    _atom_site_aniso_U_13
    _atom_site_aniso_U_23
    Ag1 0.0551(2) 0.0487(2) 0.0512(2) -0.00963(15) 0.00500(15) -0.00754(14)
    Ag2 0.0505(2) 0.0516(2) 0.0602(2) -0.00592(15) 0.00608(15) -0.00487(15)
    P1 0.0388(5) 0.0407(5) 0.0469(6) 0.0029(4) -0.0016(4) -0.0006(4)
    P2 0.0493(6) 0.0425(6) 0.0446(6) -0.0038(5) 0.0038(4) -0.0052(4)
    P3 0.0407(5) 0.0460(6) 0.0517(6) -0.0020(4) 0.0063(4) 0.0041(5)
    O1 0.0421(15) 0.0478(16) 0.0559(17) 0.0036(12) 0.0049(12) -0.0051(13)
    O2 0.0537(17) 0.0481(17) 0.0466(16) 0.0017(13) -0.0021(13) 0.0021(12)
    C1 0.045(2) 0.041(2) 0.061(3) 0.0041(18) -0.0083(19) -0.0002(18)
    C2 0.067(3) 0.056(3) 0.094(4) 0.012(3) -0.009(3) -0.024(3)
    C3 0.086(5) 0.067(4) 0.142(7) 0.027(4) -0.027(4) -0.042(4)
    C4 0.109(6) 0.043(3) 0.176(9) -0.007(4) -0.055(6) 0.008(4)
    C5 0.115(6) 0.059(4) 0.130(6) -0.018(4) -0.031(5) 0.036(4)
    C6 0.073(3) 0.057(3) 0.072(3) -0.009(3) -0.008(3) 0.020(2)
    C7 0.045(2) 0.049(2) 0.053(2) 0.0040(19) -0.0026(18) -0.0054(19)
    C8 0.076(4) 0.146(6) 0.053(3) 0.007(4) -0.006(3) -0.010(4)
    C9 0.097(6) 0.210(10) 0.064(4) 0.013(6) -0.031(4) -0.004(5)
    C10 0.067(4) 0.147(7) 0.103(6) 0.017(4) -0.036(4) -0.010(5)
    C11 0.045(3) 0.107(5) 0.115(6) 0.011(3) -0.011(3) -0.010(4)
    C12 0.052(3) 0.076(4) 0.078(4) 0.011(3) -0.006(2) -0.009(3)
    C13 0.062(3) 0.054(3) 0.047(2) 0.006(2) 0.0042(19) -0.0079(19)
    C14 0.070(4) 0.091(4) 0.086(4) 0.001(3) 0.025(3) -0.023(3)
    C15 0.085(5) 0.140(7) 0.089(5) 0.027(5) 0.031(4) -0.015(5)
    C16 0.130(7) 0.121(7) 0.066(4) 0.071(6) 0.015(4) -0.004(4)
    C17 0.176(8) 0.062(4) 0.063(4) 0.039(4) 0.014(4) -0.003(3)
    C18 0.117(5) 0.053(3) 0.065(3) 0.009(3) 0.025(3) -0.005(2)
    C19 0.044(2) 0.044(2) 0.057(2) -0.0055(18) 0.0060(18) 0.0000(18)
    C20 0.052(3) 0.062(3) 0.060(3) 0.007(2) 0.015(2) 0.016(2)
    C21 0.099(5) 0.069(4) 0.091(4) 0.006(3) 0.039(4) 0.024(3)
    C22 0.121(6) 0.079(5) 0.145(7) 0.018(4) 0.060(5) 0.054(5)
    C23 0.133(7) 0.130(7) 0.125(7) 0.052(6) 0.066(6) 0.081(6)
    C24 0.103(5) 0.159(8) 0.069(4) 0.048(5) 0.029(4) 0.042(5)
    C25 0.074(4) 0.101(5) 0.058(3) 0.014(3) 0.016(3) 0.022(3)
    C26 0.038(2) 0.061(3) 0.066(3) -0.006(2) 0.0057(19) 0.005(2)
    C27 0.061(4) 0.062(4) 0.227(10) -0.007(3) -0.045(5) 0.003(5)
    C28 0.064(4) 0.104(6) 0.222(10) -0.020(4) -0.045(5) 0.005(6)
    C29 0.050(3) 0.119(6) 0.107(5) -0.005(4) -0.011(3) 0.027(4)
    C30 0.072(4) 0.088(5) 0.149(7) 0.013(4) -0.034(4) 0.025(5)
    C31 0.065(3) 0.066(4) 0.108(5) 0.005(3) -0.019(3) 0.013(3)
    C32 0.069(5) 0.052(4) 0.060(4) -0.010(4) -0.012(4) 0.001(4)
    C33 0.089(5) 0.072(5) 0.079(5) 0.002(5) -0.026(4) 0.003(4)
    C34 0.092(5) 0.085(5) 0.091(5) 0.004(5) -0.023(5) 0.012(5)
    C35 0.106(6) 0.094(5) 0.112(6) -0.017(5) -0.046(5) 0.010(5)
    C36 0.107(6) 0.101(5) 0.102(6) -0.009(5) -0.039(5) -0.014(5)
    C37 0.102(6) 0.087(5) 0.104(6) -0.007(5) -0.039(5) -0.008(5)
    C32A 0.075(5) 0.060(5) 0.067(5) -0.013(5) -0.014(5) 0.007(5)
    C33A 0.109(6) 0.089(6) 0.106(6) -0.014(5) -0.040(5) 0.023(5)
    C34A 0.108(6) 0.096(6) 0.111(6) -0.015(5) -0.036(5) 0.019(5)
    C35A 0.107(6) 0.096(6) 0.111(6) -0.014(5) -0.044(5) 0.017(5)
    C36A 0.091(6) 0.090(5) 0.095(6) -0.019(5) -0.029(5) -0.003(5)
    C37A 0.088(6) 0.079(5) 0.084(6) -0.019(5) -0.030(5) 0.007(5)
    S3 0.0522(16) 0.0584(18) 0.0537(18) 0.0065(14) 0.0231(14) 0.0032(14)
    F1 0.153(8) 0.160(8) 0.076(5) 0.043(6) 0.025(5) 0.049(5)
    F2 0.154(7) 0.197(8) 0.151(7) -0.012(7) -0.027(6) 0.005(7)
    F3 0.136(7) 0.114(6) 0.099(5) 0.042(5) 0.014(5) -0.004(4)
    O3 0.113(5) 0.118(6) 0.093(5) -0.016(5) 0.049(4) 0.005(4)
    O4 0.090(5) 0.114(6) 0.072(4) 0.023(5) 0.049(4) 0.009(4)
    O5 0.100(5) 0.099(5) 0.073(5) 0.000(5) 0.022(4) -0.007(4)
    C38 0.105(6) 0.138(7) 0.094(6) 0.051(5) 0.015(5) 0.040(6)
    S3B 0.114(5) 0.113(5) 0.078(4) -0.020(4) 0.025(3) 0.001(3)
    F1B 0.116(8) 0.157(9) 0.110(7) 0.004(7) 0.008(6) 0.003(7)
    F2B 0.151(7) 0.123(7) 0.125(6) 0.012(6) 0.043(6) 0.038(5)
    F3B 0.109(7) 0.162(9) 0.122(7) 0.061(6) 0.045(6) 0.020(7)
    O3B 0.086(6) 0.115(7) 0.060(5) 0.006(5) 0.029(4) 0.005(5)
    O4B 0.140(8) 0.126(8) 0.078(6) 0.040(7) 0.033(6) -0.011(6)
    O5B 0.134(8) 0.156(8) 0.133(8) -0.034(7) 0.047(7) 0.001(7)
    C38B 0.119(7) 0.133(7) 0.091(7) 0.019(7) 0.049(6) 0.028(7)
    N1 0.151(7) 0.080(5) 0.205(8) -0.016(5) -0.011(6) -0.017(5)
    C39 0.092(6) 0.102(7) 0.276(13) 0.005(5) -0.052(7) -0.025(8)
    C40A 0.176(17) 0.173(17) 0.27(2) 0.027(15) -0.042(17) -0.088(16)
    C40B 0.092(11) 0.120(13) 0.261(19) -0.028(10) -0.032(13) 0.057(14)
_geom_special_details
;
;
loop_
    _geom_bond_atom_site_label_1
    _geom_bond_atom_site_label_2
    _geom_bond_site_symmetry_2
    _geom_bond_distance
    _geom_bond_publ_flag
    Ag1 O1 . 2.270(3) y
    Ag1 O2 3_666 2.435(3) y
    Ag1 O3 . 2.557(8) y
    Ag1 O3B . 2.672(11) y
    Ag1 P2 . 2.3554(15) y
    Ag2 O1 3_666 2.451(3) y
    Ag2 O2 . 2.280(3) y
    Ag2 O5 3_666 2.619(8) y
    Ag2 O3B 3_666 2.795(10) y
    Ag2 P3 . 2.3676(16) y
    Ag1 Ag2 . 3.2692(14) ?
    P1 O1 . 1.509(3) ?
    P1 O2 . 1.513(3) ?
    P1 C7 . 1.794(4) ?
    P1 C1 . 1.796(5) ?
    P2 C32A . 1.779(7) ?
    P2 C13 . 1.816(5) ?
    P2 C19 . 1.836(4) ?
    P2 C32 . 1.851(6) ?
    P3 C26 . 1.815(5) ?
    P3 C20 . 1.827(5) ?
    P3 C19 . 1.831(5) ?
    C1 C2 . 1.389(7) ?
    C1 C6 . 1.402(7) ?
    C2 C3 . 1.409(9) ?
    C2 H2A . 0.9300 ?
    C3 C4 . 1.366(12) ?
    C3 H3A . 0.9300 ?
    C4 C5 . 1.337(12) ?
    C4 H4A . 0.9300 ?
    C5 C6 . 1.370(9) ?
    C5 H5A . 0.9300 ?
    C6 H6A . 0.9300 ?
    C7 C12 . 1.371(7) ?
    C7 C8 . 1.373(7) ?
    C8 C9 . 1.415(9) ?
    C8 H8A . 0.9300 ?
    C9 C10 . 1.350(11) ?
    C9 H9A . 0.9300 ?
    C10 C11 . 1.332(10) ?
    C10 H10A . 0.9300 ?
    C11 C12 . 1.379(7) ?
    C11 H11A . 0.9300 ?
    C12 H12A . 0.9300 ?
    C13 C18 . 1.376(7) ?
    C13 C14 . 1.399(8) ?
    C14 C15 . 1.372(9) ?
    C14 H14A . 0.9300 ?
    C15 C16 . 1.340(12) ?
    C15 H15A . 0.9300 ?
    C16 C17 . 1.359(12) ?
    C16 H16A . 0.9300 ?
    C17 C18 . 1.401(9) ?
    C17 H17A . 0.9300 ?
    C18 H18A . 0.9300 ?
    C19 H19A . 0.9700 ?
    C19 H19B . 0.9700 ?
    C20 C21 . 1.372(8) ?
    C20 C25 . 1.385(8) ?
    C21 C22 . 1.390(9) ?
    C21 H21A . 0.9300 ?
    C22 C23 . 1.353(13) ?
    C22 H22A . 0.9300 ?
    C23 C24 . 1.353(13) ?
    C23 H23A . 0.9300 ?
    C24 C25 . 1.386(9) ?
    C24 H24A . 0.9300 ?
    C25 H25A . 0.9300 ?
    C26 C27 . 1.360(8) ?
    C26 C31 . 1.371(5) ?
    C27 C28 . 1.396(9) ?
    C27 H27A . 0.9300 ?
    C28 C29 . 1.333(11) ?
    C28 H28A . 0.9300 ?
    C29 C30 . 1.324(10) ?
    C29 H29A . 0.9300 ?
    C30 C31 . 1.387(8) ?
    C30 H30A . 0.9300 ?
    C31 H31A . 0.9300 ?
    C32 C33 . 1.3900 ?
    C32 C37 . 1.3900 ?
    C33 C34 . 1.3900 ?
    C33 H33A . 0.9300 ?
    C34 C35 . 1.3900 ?
    C34 H34A . 0.9300 ?
    C35 C36 . 1.3900 ?
    C35 H35A . 0.9300 ?
    C36 C37 . 1.3900 ?
    C36 H36A . 0.9300 ?
    C37 H37A . 0.9300 ?
    C32A C33A . 1.3900 ?
    C32A C37A . 1.3900 ?
    C33A C34A . 1.3900 ?
    C33A H33B . 0.9300 ?
    C34A C35A . 1.3900 ?
    C34A H34B . 0.9300 ?
    C35A C36A . 1.3900 ?
    C35A H35B . 0.9300 ?
    C36A C37A . 1.3900 ?
    C36A H36B . 0.9300 ?
    C37A H37B . 0.9300 ?
    S3 O3 . 1.412(8) ?
    S3 O4 . 1.415(6) ?
    S3 O5 . 1.446(7) ?
    S3 C38 . 1.702(10) ?
    F1 C38 . 1.399(8) ?
    F2 C38 . 1.402(8) ?
    F3 C38 . 1.405(8) ?
    S3B O3B . 1.416(9) ?
    S3B O4B . 1.434(8) ?
    S3B O5B . 1.439(8) ?
    S3B C38B . 1.696(12) ?
    F1B C38B . 1.403(8) ?
    F2B C38B . 1.384(8) ?
    F3B C38B . 1.396(8) ?
    N1 C39 . 1.141(11) ?
    C39 C40A . 1.39(2) ?
    C39 C40B . 1.413(19) ?
    C40A H40A . 0.9600 ?
    C40A H40B . 0.9600 ?
    C40A H40C . 0.9600 ?
    C40B H40D . 0.9600 ?
    C40B H40E . 0.9600 ?
    C40B H40F . 0.9600 ?
loop_
    _geom_angle_atom_site_label_1
    _geom_angle_atom_site_label_2
    _geom_angle_atom_site_label_3
    _geom_angle_site_symmetry_1
    _geom_angle_site_symmetry_3
    _geom_angle
    _geom_angle_publ_flag
    O1 Ag1 P2 . . 147.19(8) ?
    O1 Ag1 O2 . 3_666 82.38(10) ?
    P2 Ag1 O2 . 3_666 127.29(8) ?
    O1 Ag1 O3 . . 89.6(2) ?
    P2 Ag1 O3 . . 103.8(2) ?
    O2 Ag1 O3 3_666 . 87.6(3) ?
    O1 Ag1 Ag2 . . 81.85(8) ?
    P2 Ag1 Ag2 . . 86.92(4) ?
    O2 Ag1 Ag2 3_666 . 84.82(9) ?
    O3 Ag1 Ag2 . . 169.2(2) ?
    O2 Ag2 P3 . . 148.93(8) ?
    O2 Ag2 O1 . 3_666 81.83(10) ?
    P3 Ag2 O1 . 3_666 125.28(8) ?
    O2 Ag2 Ag1 . . 80.79(8) ?
    P3 Ag2 Ag1 . . 89.34(4) ?
    O1 Ag2 Ag1 3_666 . 79.01(8) ?
    O1 P1 O2 . . 117.39(19) ?
    O1 P1 C7 . . 110.5(2) ?
    O2 P1 C7 . . 109.2(2) ?
    O1 P1 C1 . . 107.9(2) ?
    O2 P1 C1 . . 108.9(2) ?
    C7 P1 C1 . . 101.7(2) ?
    C32A P2 C13 . . 105.0(4) ?
    C32A P2 C19 . . 104.0(4) ?
    C13 P2 C19 . . 102.3(2) ?
    C13 P2 C32 . . 104.6(3) ?
    C19 P2 C32 . . 107.2(3) ?
    C32A P2 Ag1 . . 115.2(3) ?
    C13 P2 Ag1 . . 112.91(17) ?
    C19 P2 Ag1 . . 116.07(15) ?
    C32 P2 Ag1 . . 112.7(3) ?
    C26 P3 C20 . . 104.8(2) ?
    C26 P3 C19 . . 104.3(2) ?
    C20 P3 C19 . . 102.1(2) ?
    C26 P3 Ag2 . . 116.15(16) ?
    C20 P3 Ag2 . . 113.91(18) ?
    C19 P3 Ag2 . . 114.10(14) ?
    P1 O1 Ag1 . . 119.96(17) ?
    P1 O1 Ag2 . 3_666 117.81(16) ?
    Ag1 O1 Ag2 . 3_666 95.36(10) ?
    P1 O2 Ag2 . . 120.97(17) ?
    P1 O2 Ag1 . 3_666 111.96(17) ?
    Ag2 O2 Ag1 . 3_666 95.53(10) ?
    C2 C1 C6 . . 120.0(5) ?
    C2 C1 P1 . . 120.6(4) ?
    C6 C1 P1 . . 119.1(4) ?
    C1 C2 C3 . . 117.6(7) ?
    C1 C2 H2A . . 121.2 ?
    C3 C2 H2A . . 121.2 ?
    C4 C3 C2 . . 121.3(7) ?
    C4 C3 H3A . . 119.3 ?
    C2 C3 H3A . . 119.3 ?
    C5 C4 C3 . . 119.9(7) ?
    C5 C4 H4A . . 120.1 ?
    C3 C4 H4A . . 120.1 ?
    C4 C5 C6 . . 121.9(8) ?
    C4 C5 H5A . . 119.1 ?
    C6 C5 H5A . . 119.1 ?
    C5 C6 C1 . . 119.2(7) ?
    C5 C6 H6A . . 120.4 ?
    C1 C6 H6A . . 120.4 ?
    C12 C7 C8 . . 119.2(5) ?
    C12 C7 P1 . . 120.6(4) ?
    C8 C7 P1 . . 119.7(4) ?
    C7 C8 C9 . . 117.9(7) ?
    C7 C8 H8A . . 121.1 ?
    C9 C8 H8A . . 121.1 ?
    C10 C9 C8 . . 121.6(7) ?
    C10 C9 H9A . . 119.2 ?
    C8 C9 H9A . . 119.2 ?
    C11 C10 C9 . . 119.5(6) ?
    C11 C10 H10A . . 120.2 ?
    C9 C10 H10A . . 120.2 ?
    C10 C11 C12 . . 120.8(7) ?
    C10 C11 H11A . . 119.6 ?
    C12 C11 H11A . . 119.6 ?
    C7 C12 C11 . . 120.9(6) ?
    C7 C12 H12A . . 119.6 ?
    C11 C12 H12A . . 119.6 ?
    C18 C13 C14 . . 118.3(5) ?
    C18 C13 P2 . . 123.5(4) ?
    C14 C13 P2 . . 118.2(4) ?
    C15 C14 C13 . . 120.8(7) ?
    C15 C14 H14A . . 119.6 ?
    C13 C14 H14A . . 119.6 ?
    C16 C15 C14 . . 120.4(8) ?
    C16 C15 H15A . . 119.8 ?
    C14 C15 H15A . . 119.8 ?
    C15 C16 C17 . . 120.5(7) ?
    C15 C16 H16A . . 119.7 ?
    C17 C16 H16A . . 119.7 ?
    C16 C17 C18 . . 120.6(7) ?
    C16 C17 H17A . . 119.7 ?
    C18 C17 H17A . . 119.7 ?
    C13 C18 C17 . . 119.4(7) ?
    C13 C18 H18A . . 120.3 ?
    C17 C18 H18A . . 120.3 ?
    P3 C19 P2 . . 116.4(2) ?
    P3 C19 H19A . . 108.2 ?
    P2 C19 H19A . . 108.2 ?
    P3 C19 H19B . . 108.2 ?
    P2 C19 H19B . . 108.2 ?
    H19A C19 H19B . . 107.3 ?
    C21 C20 C25 . . 118.9(5) ?
    C21 C20 P3 . . 123.7(4) ?
    C25 C20 P3 . . 117.4(4) ?
    C20 C21 C22 . . 120.2(7) ?
    C20 C21 H21A . . 119.9 ?
    C22 C21 H21A . . 119.9 ?
    C23 C22 C21 . . 120.6(8) ?
    C23 C22 H22A . . 119.7 ?
    C21 C22 H22A . . 119.7 ?
    C24 C23 C22 . . 119.5(7) ?
    C24 C23 H23A . . 120.2 ?
    C22 C23 H23A . . 120.2 ?
    C23 C24 C25 . . 121.3(8) ?
    C23 C24 H24A . . 119.3 ?
    C25 C24 H24A . . 119.3 ?
    C20 C25 C24 . . 119.4(7) ?
    C20 C25 H25A . . 120.3 ?
    C24 C25 H25A . . 120.3 ?
    C27 C26 C31 . . 117.6(5) ?
    C27 C26 P3 . . 122.8(4) ?
    C31 C26 P3 . . 119.6(4) ?
    C26 C27 C28 . . 120.5(7) ?
    C26 C27 H27A . . 119.7 ?
    C28 C27 H27A . . 119.7 ?
    C29 C28 C27 . . 120.8(7) ?
    C29 C28 H28A . . 119.6 ?
    C27 C28 H28A . . 119.6 ?
    C30 C29 C28 . . 119.3(6) ?
    C30 C29 H29A . . 120.3 ?
    C28 C29 H29A . . 120.3 ?
    C29 C30 C31 . . 121.7(7) ?
    C29 C30 H30A . . 119.2 ?
    C31 C30 H30A . . 119.2 ?
    C26 C31 C30 . . 120.1(6) ?
    C26 C31 H31A . . 120.0 ?
    C30 C31 H31A . . 120.0 ?
    C33 C32 C37 . . 120.0 ?
    C33 C32 P2 . . 119.7(4) ?
    C37 C32 P2 . . 120.0(4) ?
    C32 C33 C34 . . 120.0 ?
    C32 C33 H33A . . 120.0 ?
    C34 C33 H33A . . 120.0 ?
    C33 C34 C35 . . 120.0 ?
    C33 C34 H34A . . 120.0 ?
    C35 C34 H34A . . 120.0 ?
    C36 C35 C34 . . 120.0 ?
    C36 C35 H35A . . 120.0 ?
    C34 C35 H35A . . 120.0 ?
    C35 C36 C37 . . 120.0 ?
    C35 C36 H36A . . 120.0 ?
    C37 C36 H36A . . 120.0 ?
    C36 C37 C32 . . 120.0 ?
    C36 C37 H37A . . 120.0 ?
    C32 C37 H37A . . 120.0 ?
    C33A C32A C37A . . 120.0 ?
    C33A C32A P2 . . 114.1(6) ?
    C37A C32A P2 . . 125.8(6) ?
    C34A C33A C32A . . 120.0 ?
    C34A C33A H33B . . 120.0 ?
    C32A C33A H33B . . 120.0 ?
    C33A C34A C35A . . 120.0 ?
    C33A C34A H34B . . 120.0 ?
    C35A C34A H34B . . 120.0 ?
    C36A C35A C34A . . 120.0 ?
    C36A C35A H35B . . 120.0 ?
    C34A C35A H35B . . 120.0 ?
    C37A C36A C35A . . 120.0 ?
    C37A C36A H36B . . 120.0 ?
    C35A C36A H36B . . 120.0 ?
    C36A C37A C32A . . 120.0 ?
    C36A C37A H37B . . 120.0 ?
    C32A C37A H37B . . 120.0 ?
    O3 S3 O4 . . 119.8(7) ?
    O3 S3 O5 . . 108.4(7) ?
    O4 S3 O5 . . 115.1(7) ?
    O3 S3 C38 . . 87.8(7) ?
    O4 S3 C38 . . 112.1(6) ?
    O5 S3 C38 . . 110.4(6) ?
    S3 O3 Ag1 . . 139.4(7) ?
    F1 C38 F2 . . 100.5(10) ?
    F1 C38 F3 . . 107.5(10) ?
    F2 C38 F3 . . 105.2(10) ?
    F1 C38 S3 . . 117.2(8) ?
    F2 C38 S3 . . 113.3(9) ?
    F3 C38 S3 . . 111.8(8) ?
    O3B S3B O4B . . 115.6(10) ?
    O3B S3B O5B . . 112.3(10) ?
    O4B S3B O5B . . 103.8(11) ?
    O3B S3B C38B . . 119.9(8) ?
    O4B S3B C38B . . 115.2(9) ?
    O5B S3B C38B . . 84.0(9) ?
    F2B C38B F3B . . 122.8(14) ?
    F2B C38B F1B . . 124.6(13) ?
    F3B C38B F1B . . 90.2(12) ?
    F2B C38B S3B . . 105.0(9) ?
    F3B C38B S3B . . 107.3(10) ?
    F1B C38B S3B . . 104.9(11) ?
    N1 C39 C40A . . 147(2) ?
    N1 C39 C40B . . 143(2) ?
    C40A C39 C40B . . 70.0(17) ?
    C39 C40A H40A . . 109.5 ?
    C39 C40A H40B . . 109.5 ?
    C39 C40A H40C . . 109.5 ?
    C39 C40B H40D . . 109.5 ?
    C39 C40B H40E . . 109.5 ?
    H40D C40B H40E . . 109.5 ?
    C39 C40B H40F . . 109.5 ?
    H40D C40B H40F . . 109.5 ?
    H40E C40B H40F . . 109.5 ?
loop_
    _geom_torsion_atom_site_label_1
    _geom_torsion_atom_site_label_2
    _geom_torsion_atom_site_label_3
    _geom_torsion_atom_site_label_4
    _geom_torsion_site_symmetry_1
    _geom_torsion_site_symmetry_2
    _geom_torsion_site_symmetry_3
    _geom_torsion_site_symmetry_4
    _geom_torsion
    _geom_torsion_publ_flag
    O1 Ag1 Ag2 O2 . . . . 0.50(10) ?
    P2 Ag1 Ag2 O2 . . . . -148.59(8) ?
    O2 Ag1 Ag2 O2 3_666 . . . 83.53(11) ?
    O3 Ag1 Ag2 O2 . . . . 38.0(13) ?
    O1 Ag1 Ag2 P3 . . . . 150.92(8) ?
    P2 Ag1 Ag2 P3 . . . . 1.83(4) ?
    O2 Ag1 Ag2 P3 3_666 . . . -126.06(8) ?
    O3 Ag1 Ag2 P3 . . . . -171.6(13) ?
    O1 Ag1 Ag2 O1 . . . 3_666 -82.88(11) ?
    P2 Ag1 Ag2 O1 . . . 3_666 128.03(8) ?
    O2 Ag1 Ag2 O1 3_666 . . 3_666 0.14(10) ?
    O3 Ag1 Ag2 O1 . . . 3_666 -45.4(13) ?
    O1 Ag1 P2 C32A . . . . 27.5(5) ?
    O2 Ag1 P2 C32A 3_666 . . . 178.4(5) ?
    O3 Ag1 P2 C32A . . . . -84.0(5) ?
    Ag2 Ag1 P2 C32A . . . . 97.3(5) ?
    O1 Ag1 P2 C13 . . . . 148.0(2) ?
    O2 Ag1 P2 C13 3_666 . . . -61.1(2) ?
    O3 Ag1 P2 C13 . . . . 36.6(3) ?
    Ag2 Ag1 P2 C13 . . . . -142.17(16) ?
    O1 Ag1 P2 C19 . . . . -94.3(2) ?
    O2 Ag1 P2 C19 3_666 . . . 56.58(19) ?
    O3 Ag1 P2 C19 . . . . 154.2(3) ?
    Ag2 Ag1 P2 C19 . . . . -24.53(16) ?
    O1 Ag1 P2 C32 . . . . 29.8(4) ?
    O2 Ag1 P2 C32 3_666 . . . -179.4(3) ?
    O3 Ag1 P2 C32 . . . . -81.7(4) ?
    Ag2 Ag1 P2 C32 . . . . 99.5(3) ?
    O2 Ag2 P3 C26 . . . . -30.1(3) ?
    O1 Ag2 P3 C26 3_666 . . . -176.92(19) ?
    Ag1 Ag2 P3 C26 . . . . -100.90(18) ?
    O2 Ag2 P3 C20 . . . . -152.0(2) ?
    O1 Ag2 P3 C20 3_666 . . . 61.20(19) ?
    Ag1 Ag2 P3 C20 . . . . 137.22(17) ?
    O2 Ag2 P3 C19 . . . . 91.3(2) ?
    O1 Ag2 P3 C19 3_666 . . . -55.48(19) ?
    Ag1 Ag2 P3 C19 . . . . 20.54(16) ?
    O2 P1 O1 Ag1 . . . . 51.1(2) ?
    C7 P1 O1 Ag1 . . . . -75.0(2) ?
    C1 P1 O1 Ag1 . . . . 174.54(18) ?
    O2 P1 O1 Ag2 . . . 3_666 -64.2(2) ?
    C7 P1 O1 Ag2 . . . 3_666 169.74(19) ?
    C1 P1 O1 Ag2 . . . 3_666 59.3(2) ?
    P2 Ag1 O1 P1 . . . . 46.6(3) ?
    O2 Ag1 O1 P1 3_666 . . . -110.4(2) ?
    O3 Ag1 O1 P1 . . . . 162.0(3) ?
    Ag2 Ag1 O1 P1 . . . . -24.58(17) ?
    P2 Ag1 O1 Ag2 . . . 3_666 173.13(7) ?
    O2 Ag1 O1 Ag2 3_666 . . 3_666 16.11(11) ?
    O3 Ag1 O1 Ag2 . . . 3_666 -71.5(3) ?
    Ag2 Ag1 O1 Ag2 . . . 3_666 101.93(9) ?
    O1 P1 O2 Ag2 . . . . -50.8(3) ?
    C7 P1 O2 Ag2 . . . . 75.9(2) ?
    C1 P1 O2 Ag2 . . . . -173.76(18) ?
    O1 P1 O2 Ag1 . . . 3_666 60.5(2) ?
    C7 P1 O2 Ag1 . . . 3_666 -172.76(17) ?
    C1 P1 O2 Ag1 . . . 3_666 -62.5(2) ?
    P3 Ag2 O2 P1 . . . . -49.5(3) ?
    O1 Ag2 O2 P1 3_666 . . . 103.7(2) ?
    Ag1 Ag2 O2 P1 . . . . 23.58(18) ?
    P3 Ag2 O2 Ag1 . . . 3_666 -169.22(8) ?
    O1 Ag2 O2 Ag1 3_666 . . 3_666 -16.06(11) ?
    Ag1 Ag2 O2 Ag1 . . . 3_666 -96.17(10) ?
    O1 P1 C1 C2 . . . . -155.7(4) ?
    O2 P1 C1 C2 . . . . -27.2(4) ?
    C7 P1 C1 C2 . . . . 88.0(4) ?
    O1 P1 C1 C6 . . . . 30.2(4) ?
    O2 P1 C1 C6 . . . . 158.7(3) ?
    C7 P1 C1 C6 . . . . -86.1(4) ?
    C6 C1 C2 C3 . . . . 1.8(7) ?
    P1 C1 C2 C3 . . . . -172.3(4) ?
    C1 C2 C3 C4 . . . . 0.0(9) ?
    C2 C3 C4 C5 . . . . -2.0(11) ?
    C3 C4 C5 C6 . . . . 2.4(11) ?
    C4 C5 C6 C1 . . . . -0.7(10) ?
    C2 C1 C6 C5 . . . . -1.5(7) ?
    P1 C1 C6 C5 . . . . 172.7(4) ?
    O1 P1 C7 C12 . . . . 156.6(4) ?
    O2 P1 C7 C12 . . . . 26.0(5) ?
    C1 P1 C7 C12 . . . . -89.0(5) ?
    O1 P1 C7 C8 . . . . -31.7(5) ?
    O2 P1 C7 C8 . . . . -162.2(5) ?
    C1 P1 C7 C8 . . . . 82.7(5) ?
    C12 C7 C8 C9 . . . . -0.1(11) ?
    P1 C7 C8 C9 . . . . -172.0(7) ?
    C7 C8 C9 C10 . . . . -3.4(14) ?
    C8 C9 C10 C11 . . . . 4.4(16) ?
    C9 C10 C11 C12 . . . . -1.8(14) ?
    C8 C7 C12 C11 . . . . 2.6(9) ?
    P1 C7 C12 C11 . . . . 174.4(5) ?
    C10 C11 C12 C7 . . . . -1.7(11) ?
    C32A P2 C13 C18 . . . . -75.7(6) ?
    C19 P2 C13 C18 . . . . 32.6(5) ?
    C32 P2 C13 C18 . . . . -79.1(5) ?
    Ag1 P2 C13 C18 . . . . 158.1(4) ?
    C32A P2 C13 C14 . . . . 103.2(5) ?
    C19 P2 C13 C14 . . . . -148.5(4) ?
    C32 P2 C13 C14 . . . . 99.8(5) ?
    Ag1 P2 C13 C14 . . . . -23.1(5) ?
    C18 C13 C14 C15 . . . . 0.3(9) ?
    P2 C13 C14 C15 . . . . -178.7(5) ?
    C13 C14 C15 C16 . . . . -0.5(11) ?
    C14 C15 C16 C17 . . . . -0.2(12) ?
    C15 C16 C17 C18 . . . . 1.0(12) ?
    C14 C13 C18 C17 . . . . 0.6(9) ?
    P2 C13 C18 C17 . . . . 179.4(5) ?
    C16 C17 C18 C13 . . . . -1.2(10) ?
    C26 P3 C19 P2 . . . . 82.8(3) ?
    C20 P3 C19 P2 . . . . -168.3(2) ?
    Ag2 P3 C19 P2 . . . . -45.0(3) ?
    C32A P2 C19 P3 . . . . -79.4(5) ?
    C13 P2 C19 P3 . . . . 171.6(2) ?
    C32 P2 C19 P3 . . . . -78.7(4) ?
    Ag1 P2 C19 P3 . . . . 48.2(3) ?
    C26 P3 C20 C21 . . . . 74.9(5) ?
    C19 P3 C20 C21 . . . . -33.6(5) ?
    Ag2 P3 C20 C21 . . . . -157.1(4) ?
    C26 P3 C20 C25 . . . . -104.5(4) ?
    C19 P3 C20 C25 . . . . 147.0(4) ?
    Ag2 P3 C20 C25 . . . . 23.5(4) ?
    C25 C20 C21 C22 . . . . 0.0(9) ?
    P3 C20 C21 C22 . . . . -179.4(5) ?
    C20 C21 C22 C23 . . . . -0.7(12) ?
    C21 C22 C23 C24 . . . . 1.2(13) ?
    C22 C23 C24 C25 . . . . -0.9(13) ?
    C21 C20 C25 C24 . . . . 0.2(9) ?
    P3 C20 C25 C24 . . . . 179.6(5) ?
    C23 C24 C25 C20 . . . . 0.3(11) ?
    C20 P3 C26 C27 . . . . -49.7(7) ?
    C19 P3 C26 C27 . . . . 57.2(7) ?
    Ag2 P3 C26 C27 . . . . -176.3(6) ?
    C20 P3 C26 C31 . . . . 131.9(5) ?
    C19 P3 C26 C31 . . . . -121.2(5) ?
    Ag2 P3 C26 C31 . . . . 5.3(5) ?
    C31 C26 C27 C28 . . . . 0.7(13) ?
    P3 C26 C27 C28 . . . . -177.8(8) ?
    C26 C27 C28 C29 . . . . 1.0(16) ?
    C27 C28 C29 C30 . . . . -2.3(15) ?
    C28 C29 C30 C31 . . . . 2.0(14) ?
    C27 C26 C31 C30 . . . . -1.0(11) ?
    P3 C26 C31 C30 . . . . 177.5(6) ?
    C29 C30 C31 C26 . . . . -0.3(13) ?
    C32A P2 C32 C33 . . . . 103(10) ?
    C13 P2 C32 C33 . . . . -161.2(5) ?
    C19 P2 C32 C33 . . . . 90.7(5) ?
    Ag1 P2 C32 C33 . . . . -38.2(6) ?
    C32A P2 C32 C37 . . . . -71(10) ?
    C13 P2 C32 C37 . . . . 24.8(6) ?
    C19 P2 C32 C37 . . . . -83.3(6) ?
    Ag1 P2 C32 C37 . . . . 147.9(5) ?
    C37 C32 C33 C34 . . . . 0.0 ?
    P2 C32 C33 C34 . . . . -174.0(7) ?
    C32 C33 C34 C35 . . . . 0.0 ?
    C33 C34 C35 C36 . . . . 0.0 ?
    C34 C35 C36 C37 . . . . 0.0 ?
    C35 C36 C37 C32 . . . . 0.0 ?
    C33 C32 C37 C36 . . . . 0.0 ?
    P2 C32 C37 C36 . . . . 174.0(7) ?
    C13 P2 C32A C33A . . . . -111.7(6) ?
    C19 P2 C32A C33A . . . . 141.2(6) ?
    C32 P2 C32A C33A . . . . -27(10) ?
    Ag1 P2 C32A C33A . . . . 13.1(7) ?
    C13 P2 C32A C37A . . . . 72.7(8) ?
    C19 P2 C32A C37A . . . . -34.4(9) ?
    C32 P2 C32A C37A . . . . 157(11) ?
    Ag1 P2 C32A C37A . . . . -162.5(7) ?
    C37A C32A C33A C34A . . . . 0.0 ?
    P2 C32A C33A C34A . . . . -175.9(9) ?
    C32A C33A C34A C35A . . . . 0.0 ?
    C33A C34A C35A C36A . . . . 0.0 ?
    C34A C35A C36A C37A . . . . 0.0 ?
    C35A C36A C37A C32A . . . . 0.0 ?
    C33A C32A C37A C36A . . . . 0.0 ?
    P2 C32A C37A C36A . . . . 175.4(10) ?
    O4 S3 O3 Ag1 . . . . 155.6(8) ?
    O5 S3 O3 Ag1 . . . . 20.7(12) ?
    C38 S3 O3 Ag1 . . . . -90.1(10) ?
    O1 Ag1 O3 S3 . . . . 28.5(10) ?
    P2 Ag1 O3 S3 . . . . 178.2(10) ?
    O2 Ag1 O3 S3 3_666 . . . -53.9(10) ?
    Ag2 Ag1 O3 S3 . . . . -9(2) ?
    O3 S3 C38 F1 . . . . -130.0(11) ?
    O4 S3 C38 F1 . . . . -8.5(13) ?
    O5 S3 C38 F1 . . . . 121.2(10) ?
    O3 S3 C38 F2 . . . . -13.5(10) ?
    O4 S3 C38 F2 . . . . 107.9(10) ?
    O5 S3 C38 F2 . . . . -122.3(9) ?
    O3 S3 C38 F3 . . . . 105.2(10) ?
    O4 S3 C38 F3 . . . . -133.3(10) ?
    O5 S3 C38 F3 . . . . -3.6(11) ?
    O3B S3B C38B F2B . . . . 107.0(12) ?
    O4B S3B C38B F2B . . . . -107.8(12) ?
    O5B S3B C38B F2B . . . . -5.3(11) ?
    O3B S3B C38B F3B . . . . -25.1(16) ?
    O4B S3B C38B F3B . . . . 120.1(15) ?
    O5B S3B C38B F3B . . . . -137.5(13) ?
    O3B S3B C38B F1B . . . . -120.1(13) ?
    O4B S3B C38B F1B . . . . 25.1(14) ?
    O5B S3B C38B F1B . . . . 127.6(11) ?
data_global
_journal_date_recd_electronic     2011-07-01
_journal_date_accepted     2011-07-20
_journal_name_full     'Acta Crystallographica, Section E'
_journal_year     2011
_journal_volume     67
_journal_issue      8
_journal_page_first     m1141
_journal_page_last     m1142
_journal_paper_category     QM
_journal_coeditor_code     HY2447
_publ_contact_author_name     'Jia-Li Xie'
_publ_contact_author_address
;
College of Chemistry
Sichuan University
Chengdu 610064
People's Republic of China
;
_publ_contact_author_email     'xjl_2003@yahoo.com.cn'
_publ_contact_author_fax     ?
_publ_contact_author_phone     ?
_publ_section_title
;\
Bis[\m~2~-bis(diphenylphosphanyl)methane-\k^2^<i>P</i>:<i>P</i>']bis(\m~4~-\
diphenylphosphinato-\k^4^<i>O</i>:<i>O</i>:<i>O</i>':<i>O</i>')bis[\m~2~-\
trifluoromethanesulfonato(0.546/0.454)]-\k^2^<i>O</i>:<i>O</i>';\
\k^2^<i>O</i>:<i>O</i>-tetrasilver(I) acetonitrile disolvate
;
loop_
    _publ_author_name
    _publ_author_footnote
    _publ_author_address
    'Li-oing Tang' .
;
College of Chemistry
Sichuan University
Chengdu 610064
People's Republic of China
and
Sichuan College of Chemical Technology
Luzhou 646005
People's Republic of China
;
    'Chen Jia' .
;
School of Chemistry and Chemical Engineering
Guangxi Normal University
Guilin 541004
People's Republic of China
;
    'Li-li Huang' .
;
Sichuan College of Chemical Technology
Luzhou 646005
People's Republic of China
;
    'Jia-Li Xie' .
;
College of Chemistry
Sichuan University
Chengdu 610064
People's Republic of China
;
