# Supplementary material for: Bis[μ2-bis­(diphenyl­phosphan­yl)methane-κ2 P:P′]bis­(μ4-diphenyl­phosphinato-κ4 O:O:O′:O′)bis­[μ2-trifluoro­methane­sulfonato­(0.546/0.454)]-κ2 O:O′;κ2 O:O-tetra­silver(I) acetonitrile disolvate
Source: Acta Crystallogr Sect E Struct Rep Online. 2011 Jul 23;67(Pt 8):m1141–2. doi: 10.1107/S160053681102931X (PMC3212199; doi:10.1107/S160053681102931X)
Supplement: Supplementary file 2 [file e-67-m1141-Isup2.hkl]

# 
# h,k,l, Fc-squared, Fo-squared, sigma(Fo-squared) and status flag 
# 
data_I
_shelx_title ' 1 in P2(1)/n' 
_shelx_refln_list_code          4 
_shelx_F_calc_maximum      416.13 
_exptl_crystal_F_000      2016.00 
_reflns_d_resolution_high  0.7674 
 
loop_ 
 _symmetry_equiv_pos_as_xyz 
 'x, y, z' 
 '-x+1/2, y+1/2, -z+1/2' 
 '-x, -y, -z' 
 'x-1/2, -y-1/2, z-1/2' 
 
_cell_length_a    11.7301 
_cell_length_b    15.1694 
_cell_length_c    23.6878 
_cell_angle_alpha  90.000 
_cell_angle_beta   96.967 
_cell_angle_gamma  90.000 
 
_shelx_F_squared_multiplier     1.000 
 
loop_ 
 _refln_index_h 
 _refln_index_k 
 _refln_index_l 
 _refln_F_squared_calc 
 _refln_F_squared_meas 
 _refln_F_squared_sigma 
 _refln_observed_status 
   2   0   0      641.85      539.48     27.12 o 
   4   0   0     1145.88      959.87     59.48 o 
   6   0   0    11358.96    10384.08    213.23 o 
   8   0   0     2012.40     1714.38    139.91 o 
  10   0   0     3986.23     4523.53    198.65 o 
  12   0   0        0.72       51.93     21.03 o 
  14   0   0     1214.16     1127.97    310.89 o 
   2   1   0      228.32      298.53     12.32 o 
   3   1   0    29179.69    30618.68    274.69 o 
   4   1   0      230.50      309.95     30.81 o 
   5   1   0    30690.08    32114.10    440.83 o 
   6   1   0       18.01       52.54     75.85 o 
   7   1   0     8165.70     8470.70    133.22 o 
   8   1   0     8207.96     8073.12    156.29 o 
   9   1   0     1544.30     1873.85     55.67 o 
  10   1   0      288.83      315.51     22.93 o 
  11   1   0      260.46      276.22     26.95 o 
  12   1   0      360.86      323.26     28.21 o 
  13   1   0       87.05       87.32     49.33 o 
  14   1   0       10.83       22.37     23.70 o 
  15   1   0      251.54      213.75     56.19 o 
   0   2   0    10522.20    11524.29    326.76 o 
   1   2   0     7900.61    10055.30    127.48 o 
   2   2   0     1011.46     1252.01     42.17 o 
   3   2   0    15439.32    15286.34    209.65 o 
   4   2   0      170.10      164.31     13.39 o 
   5   2   0        7.37       44.98     20.75 o 
   6   2   0    25951.32    27353.12    294.27 o 
   7   2   0    13063.56    12858.72    227.67 o 
   8   2   0     3519.50     3385.98    109.16 o 
   9   2   0      575.30      587.73     39.71 o 
  10   2   0       20.77       56.99     14.71 o 
  11   2   0      182.97      132.04     16.11 o 
  12   2   0       76.03       58.81     18.31 o 
  13   2   0     1809.98     1759.50    146.93 o 
  14   2   0       49.38       64.69     40.11 o 
  15   2   0       80.04      109.56     36.43 o 
   1   3   0    38349.54    38675.85    505.92 o 
   2   3   0    20398.65    22273.34    277.19 o 
   3   3   0     1025.14     1107.59     41.27 o 
   4   3   0       86.85       29.84     11.34 o 
   5   3   0     1397.21     1449.01     49.04 o 
   6   3   0    15690.81    15668.79    293.02 o 
   7   3   0      146.05      287.53     38.19 o 
   8   3   0    12006.00    12705.16    272.93 o 
   9   3   0     1190.40     1258.77     93.14 o 
  10   3   0       26.13       30.13     16.19 o 
  11   3   0        7.59       15.01     15.49 o 
  12   3   0      237.52      244.46     37.26 o 
  13   3   0       13.24       44.18     19.63 o 
  14   3   0     2222.42     2227.89    268.60 o 
   1   4   0     1603.34      962.73     35.97 o 
   2   4   0    13785.02    12717.57    169.30 o 
   3   4   0     2829.46     2242.32     44.61 o 
   4   4   0      109.51      102.73     10.21 o 
   5   4   0        1.36       -6.15     10.93 o 
   6   4   0     2271.56     2464.67    162.41 o 
   7   4   0    22646.07    24022.21    439.91 o 
   8   4   0      459.97      472.12     40.74 o 
   9   4   0        6.48       38.02     12.87 o 
  10   4   0      198.49      147.89     22.90 o 
  11   4   0        0.40       42.57     13.44 o 
  12   4   0       44.98       72.62     18.38 o 
  13   4   0     1349.36     1453.23    125.64 o 
  14   4   0        6.61       94.27     41.03 o 
   1   5   0    13731.14    15969.46    241.42 o 
   2   5   0      947.93     1187.07     88.25 o 
   3   5   0        4.02       -3.73      9.18 o 
   4   5   0      753.07      899.15     42.04 o 
   5   5   0     6825.74     6744.14    126.41 o 
   6   5   0      201.35      278.78     42.84 o 
   7   5   0     4567.65     4865.77    133.67 o 
   8   5   0     2064.74     2251.53     74.66 o 
   9   5   0       75.25       85.04     19.86 o 
  10   5   0      127.75      157.61     23.17 o 
  11   5   0        3.92       10.33     15.73 o 
  12   5   0      296.60      306.93     39.39 o 
  13   5   0        1.82       33.89     25.04 o 
  14   5   0       45.06       13.80     75.68 o 
   0   6   0   168840.34   172151.78   2616.08 o 
   1   6   0     7988.19     7345.97    236.71 o 
   2   6   0     8138.40     8267.44    114.86 o 
   3   6   0        0.96       36.43     21.29 o 
   4   6   0      357.10      483.09     43.13 o 
   5   6   0       21.54       32.14      8.47 o 
   6   6   0     8818.87     9269.64    221.32 o 
   7   6   0     1969.78     1919.27     79.26 o 
   8   6   0      196.09      165.55     20.15 o 
   9   6   0     1319.43     1504.97    122.02 o 
  10   6   0     1006.59     1148.64     82.96 o 
  11   6   0      123.36      114.04     28.59 o 
  12   6   0      147.28      161.81     23.75 o 
  13   6   0       13.52       11.55     61.36 o 
  14   6   0      296.35      250.08     96.06 o 
   1   7   0    39559.57    40737.43    575.06 o 
   2   7   0        6.05       10.71     11.28 o 
   3   7   0       64.87       61.27     14.62 o 
   4   7   0        0.45        9.68     13.46 o 
   5   7   0     3181.54     3673.46     89.40 o 
   6   7   0     1654.68     1735.36     96.68 o 
   7   7   0     5900.94     6199.33    211.18 o 
   8   7   0     1497.75     1720.20    156.47 o 
   9   7   0      859.81      919.33     81.07 o 
  10   7   0       40.30       45.84     25.57 o 
  11   7   0       54.55       73.01     23.50 o 
  12   7   0       90.63      117.40     21.24 o 
  13   7   0       15.37      -26.76     26.76 o 
  14   7   0      419.73      337.99     42.52 o 
   0   8   0     4699.90     4818.55    128.37 o 
   1   8   0     6235.14     5910.45    122.87 o 
   2   8   0        3.47       23.78     17.30 o 
   3   8   0      849.32      759.15     51.73 o 
   4   8   0      309.46      298.83     30.55 o 
   5   8   0        0.13       33.48     25.64 o 
   6   8   0     2059.20     2068.02     83.29 o 
   7   8   0     2940.22     3291.18    128.21 o 
   8   8   0        8.19       81.61     33.57 o 
   9   8   0     1434.29     1625.82    118.81 o 
  10   8   0      285.01      351.43     37.22 o 
  11   8   0       48.33       69.76     26.55 o 
  12   8   0      195.38      284.60     45.33 o 
  13   8   0      649.80      648.43     68.95 o 
   1   9   0      433.01     1164.65    143.44 o 
   2   9   0     8204.51     8147.46    158.37 o 
   3   9   0      129.60      189.18     25.07 o 
   4   9   0      348.78      422.79     34.85 o 
   5   9   0      430.88      390.75     39.08 o 
   6   9   0     1230.71     1451.84    138.65 o 
   7   9   0      680.64      755.49     86.13 o 
   8   9   0     8332.52     9218.25    258.46 o 
   9   9   0     1390.68     1369.11    141.85 o 
  10   9   0       19.09        7.72     23.89 o 
  11   9   0        8.93       59.66     29.32 o 
  12   9   0      431.02      444.64     52.25 o 
  13   9   0       30.03       97.29     30.65 o 
   0  10   0    16950.90    16451.27    442.32 o 
   1  10   0     5139.46     5051.26    116.33 o 
   2  10   0      260.25      339.88     36.73 o 
   3  10   0      621.37      722.44     66.50 o 
   4  10   0        0.29       25.36     13.75 o 
   5  10   0       50.85       12.10     13.61 o 
   6  10   0      118.59       64.47     19.38 o 
   7  10   0     6629.70     7207.26    227.70 o 
   8  10   0     1204.61     1105.65     88.29 o 
   9  10   0      112.59      114.73     26.32 o 
  10  10   0       30.10       95.78     24.99 o 
  11  10   0        1.50       62.35     19.48 o 
  12  10   0        0.05        3.11     22.37 o 
  13  10   0      713.97      672.22     81.05 o 
   1  11   0     6888.88     7407.85    133.15 o 
   2  11   0     1842.62     2159.69     94.90 o 
   3  11   0        0.86       39.66     14.17 o 
   4  11   0      870.33      850.99     69.14 o 
   5  11   0     5349.44     5605.94    157.84 o 
   6  11   0      321.23      422.65     65.03 o 
   7  11   0     1347.36     1391.04    144.27 o 
   8  11   0      214.58      225.08     28.24 o 
   9  11   0      333.87      323.07     42.53 o 
  10  11   0       58.71       89.54     24.35 o 
  11  11   0       12.23       36.06     22.06 o 
  12  11   0      109.44      136.68     35.26 o 
   0  12   0     4485.35     4643.78    150.41 o 
   1  12   0     1965.12     2329.98    157.22 o 
   2  12   0     1422.81     1447.23     80.88 o 
   3  12   0      199.43      197.56     33.67 o 
   4  12   0      143.81      133.83     31.50 o 
   5  12   0      230.98      326.31     50.28 o 
   6  12   0     7240.73     8077.62    231.74 o 
   7  12   0        1.84        3.32     26.66 o 
   8  12   0      906.56      889.74     94.95 o 
   9  12   0      161.50      181.44     27.80 o 
  10  12   0        6.46       68.73     22.53 o 
  11  12   0        4.01       15.42     34.57 o 
  12  12   0      119.42      101.66     26.83 o 
   1  13   0     6371.73     6703.31    190.86 o 
   2  13   0      217.12      253.19     26.77 o 
   3  13   0       91.21      108.62     19.11 o 
   4  13   0       30.75       32.51     13.89 o 
   5  13   0     2526.94     2633.64    166.80 o 
   6  13   0      635.65      731.78     63.72 o 
   7  13   0      166.91      147.43     43.06 o 
   8  13   0       33.86       12.88     24.81 o 
   9  13   0      703.67      706.89     86.23 o 
  10  13   0       57.81       35.29     23.39 o 
  11  13   0       59.68      101.56     30.41 o 
   0  14   0     6914.06     7686.73    498.99 o 
   1  14   0      291.71      363.06     38.33 o 
   2  14   0       24.72      145.45     36.25 o 
   3  14   0      772.69      778.06     85.64 o 
   4  14   0      104.43      113.58     24.98 o 
   5  14   0       60.10      101.96     26.29 o 
   6  14   0     1121.88     1047.50     78.54 o 
   7  14   0     1248.16     1242.75    141.49 o 
   8  14   0      109.62      117.20     37.30 o 
   9  14   0      382.49      429.17     53.08 o 
  10  14   0      126.23      133.63     47.72 o 
   1  15   0      210.41      164.11     35.57 o 
   2  15   0     2006.33     2347.85    135.37 o 
   3  15   0      494.55      465.85     50.36 o 
   4  15   0       77.46       49.79     21.67 o 
   5  15   0      243.66      288.99     45.30 o 
   6  15   0       60.75       77.04     31.05 o 
   7  15   0        7.84       34.42     57.74 o 
   8  15   0     1387.80     1410.35    164.97 o 
   9  15   0      343.76      335.26     56.05 o 
   0  16   0      418.01      407.89     57.41 o 
   1  16   0     2461.38     2384.19    359.64 o 
   2  16   0       96.23      162.81     33.33 o 
   3  16   0      244.69      298.57     46.37 o 
   4  16   0        3.97       50.74     27.50 o 
   5  16   0       32.25       31.25     26.72 o 
   6  16   0        3.62       29.68     38.17 o 
   7  16   0      282.86      251.64     48.02 o 
   8  16   0      354.81      315.43     56.41 o 
   1  17   0      691.36      615.90     67.18 o 
   2  17   0      521.35      453.89     55.95 o 
   3  17   0       60.89       67.77     23.68 o 
   4  17   0        1.20      -12.20     30.32 o 
   5  17   0      155.65       67.46     42.82 o 
   6  17   0       76.14       69.56     31.28 o 
   7  17   0      356.23      272.68     59.08 o 
   0  18   0      213.17      205.60     37.71 o 
   1  18   0        4.38       57.69     19.29 o 
   2  18   0      220.14      190.92     31.60 o 
   3  18   0       15.85       89.63     31.99 o 
   4  18   0      158.45      189.83     36.46 o 
   5  18   0       12.40       33.52     20.57 o 
   6  18   0      466.22      404.54     88.81 o 
   1  19   0      276.36      233.25     38.34 o 
   2  19   0        6.88       24.07     45.65 o 
   3  19   0       72.34       93.01     30.79 o 
   4  19   0       18.72       40.99     34.48 o 
 -15   0   1       43.20       32.74     29.66 o 
 -13   0   1      268.47      296.15     51.63 o 
 -11   0   1     1905.91     1785.71    123.12 o 
  -9   0   1      272.75      342.26     58.83 o 
  -7   0   1    34296.39    36147.56    695.81 o 
  -5   0   1    16047.91    16471.99    225.11 o 
  -3   0   1     7050.70     6841.81    156.95 o 
   3   0   1    24427.57    24924.45    318.98 o 
   5   0   1       70.41       80.71     19.99 o 
   7   0   1    14577.16    15437.83    223.58 o 
   9   0   1    17563.93    17923.76    613.62 o 
  11   0   1      102.07       82.92     32.59 o 
  13   0   1      663.18      660.64     95.10 o 
  15   0   1      121.45      207.18     47.26 o 
 -15   1   1        0.45       78.49     45.58 o 
 -14   1   1      391.65      284.43     39.37 o 
 -13   1   1     1125.58     1051.78    127.39 o 
 -12   1   1      359.75      331.45     30.92 o 
 -11   1   1       15.72       38.45     17.49 o 
 -10   1   1        0.63      259.99     63.23 o 
  -9   1   1      125.42      128.77     16.48 o 
  -8   1   1     1408.51     1380.79     51.04 o 
  -7   1   1     1333.48     1382.82     51.10 o 
  -6   1   1    14408.57    14302.24    177.72 o 
  -4   1   1     5104.59     5330.81     95.03 o 
  -3   1   1    21956.53    23375.98    232.69 o 
   1   1   1    29161.87    10681.65   4450.87 o 
   2   1   1    22104.80    20606.15    233.93 o 
   3   1   1    26317.43    26317.39    237.76 o 
   4   1   1     4261.50     4201.55     61.27 o 
   5   1   1     6039.84     6549.58    154.98 o 
   6   1   1    18715.86    18987.20    208.55 o 
   7   1   1     4506.06     4285.20     95.53 o 
   8   1   1      135.06      113.86     20.54 o 
   9   1   1     1601.36     1721.15     84.08 o 
  10   1   1     5714.86     5875.56    125.94 o 
  11   1   1      868.54      813.82     69.60 o 
  12   1   1        0.79       14.08     16.67 o 
  13   1   1      520.47      402.69     47.44 o 
  14   1   1      600.24      557.94     77.05 o 
  15   1   1        0.55       90.33     37.75 o 
 -15   2   1      228.04      223.13    112.54 o 
 -14   2   1      571.48      650.33     75.65 o 
 -13   2   1      131.17      173.58     30.87 o 
 -12   2   1      524.70      440.09     39.60 o 
 -11   2   1      111.95      133.70     31.66 o 
 -10   2   1       73.82       83.37     13.34 o 
  -9   2   1       22.06       26.09     10.94 o 
  -8   2   1     8208.03     8624.27    174.02 o 
  -7   2   1      385.79      399.22     57.41 o 
  -6   2   1     7545.35     8403.62    139.54 o 
  -5   2   1    14493.43    14666.79    215.44 o 
  -4   2   1    12233.60    13037.45    168.63 o 
  -3   2   1      133.89      111.44     35.62 o 
  -2   2   1    29361.23    26889.51    260.98 o 
  -1   2   1        9.29       25.37      6.13 o 
   0   2   1      151.86      109.62      6.34 o 
   1   2   1    59936.57    58485.39    642.38 o 
   2   2   1    22703.44    23227.89    323.27 o 
   3   2   1       58.70       44.98     21.91 o 
   4   2   1       41.70       82.47     32.29 o 
   5   2   1     2538.91     2369.07     49.64 o 
   6   2   1     9664.74     9202.42    138.06 o 
   7   2   1       36.20      106.19     17.53 o 
   8   2   1    10321.78    10491.82    184.95 o 
   9   2   1     1433.64     1283.69     78.74 o 
  10   2   1       32.74       62.90     15.21 o 
  11   2   1        4.52       31.83     21.74 o 
  12   2   1       97.84       86.38     18.34 o 
  13   2   1       38.97       78.22     21.90 o 
  14   2   1      596.09      622.51    243.64 o 
 -15   3   1      428.47      407.59     53.48 o 
 -14   3   1       54.11       79.25     34.85 o 
 -13   3   1     1638.35     1567.78    129.70 o 
 -12   3   1       46.43       55.10     15.95 o 
 -11   3   1       34.32       38.34     19.48 o 
 -10   3   1      160.16      170.44     29.15 o 
  -9   3   1      810.42      698.54     56.38 o 
  -8   3   1     1423.59     1735.99     50.02 o 
  -7   3   1    27006.50    28152.07    466.50 o 
  -6   3   1     7189.67     7259.89    159.69 o 
  -5   3   1     3389.29     3271.54     65.23 o 
  -4   3   1     3712.15     3151.97     56.46 o 
  -3   3   1     1501.72     1500.49     60.81 o 
  -2   3   1      199.79      142.71     16.30 o 
   0   3   1      212.11      218.38     17.71 o 
   1   3   1     3811.24     5142.43     87.64 o 
   2   3   1      537.28      475.00     37.74 o 
   3   3   1     7201.44     7378.58    108.97 o 
   4   3   1      474.97      419.80     33.96 o 
   5   3   1      314.93      209.98     16.02 o 
   6   3   1      102.63       87.83     13.97 o 
   7   3   1    29286.71    31384.66    529.06 o 
   8   3   1     2217.30     2221.92    116.48 o 
   9   3   1        6.09       15.40     18.62 o 
  10   3   1       35.57       49.89     20.64 o 
  11   3   1       34.61       70.58     16.64 o 
  12   3   1       59.06       39.80     21.04 o 
  13   3   1     1103.55     1209.42    173.84 o 
  14   3   1       32.65      161.07     46.08 o 
 -14   4   1     1381.54     1396.93    138.93 o 
 -13   4   1      140.87      117.30     33.23 o 
 -12   4   1      758.99      727.49     53.59 o 
 -11   4   1       54.03       33.90     14.19 o 
 -10   4   1     1069.58     1013.74     77.19 o 
  -9   4   1      314.66      264.69     26.82 o 
  -8   4   1     5651.19     5869.27    189.18 o 
  -7   4   1     3679.87     3959.29    123.96 o 
  -6   4   1     6364.79     6375.69    133.07 o 
  -5   4   1     4347.00     4724.83     73.59 o 
  -4   4   1     5232.23     5207.36     70.43 o 
  -3   4   1       67.54       75.65     22.16 o 
  -2   4   1     2846.45     1937.40     83.96 o 
  -1   4   1    14809.06    14239.39    170.38 o 
   0   4   1      843.87      839.97     31.80 o 
   1   4   1        8.89       12.10     10.17 o 
   2   4   1    15026.99    17048.95    298.91 o 
   3   4   1      230.57      250.71     70.85 o 
   4   4   1       68.27       39.54      7.08 o 
   5   4   1      270.55      335.62     30.71 o 
   6   4   1    16759.57    16328.20    286.82 o 
   7   4   1      266.39      408.38     41.24 o 
   8   4   1     2134.85     2223.98     65.65 o 
   9   4   1       14.57       14.37     13.82 o 
  10   4   1      650.91      572.79     46.56 o 
  11   4   1        7.79       -0.86     14.80 o 
  12   4   1      229.54      219.89     24.93 o 
  13   4   1        3.93       30.72     18.60 o 
  14   4   1      933.72     1021.50    113.12 o 
 -14   5   1       43.42       30.36     16.96 o 
 -13   5   1      649.60      740.88     77.34 o 
 -12   5   1      250.55      211.92     31.19 o 
 -11   5   1       30.09       45.21     18.41 o 
 -10   5   1      405.39      437.40     40.48 o 
  -9   5   1      713.31      671.34     54.29 o 
  -8   5   1       26.98       41.08     13.13 o 
  -7   5   1     1793.92     1690.45    100.16 o 
  -6   5   1    36489.54    37511.80    616.90 o 
  -5   5   1     1754.61     1794.55    101.73 o 
  -4   5   1     2457.08     2925.17     73.40 o 
  -3   5   1     2624.47     2725.50     58.44 o 
  -2   5   1     3726.71     3810.45     68.46 o 
  -1   5   1    12649.03    11073.37    175.61 o 
   0   5   1    64132.65    63817.52    802.44 o 
   1   5   1    20696.10    21768.06    332.35 o 
   2   5   1    16028.46    16364.13    241.41 o 
   3   5   1       20.01       48.62     93.67 o 
   4   5   1       56.13      133.13     30.68 o 
   5   5   1        0.96       13.90     12.18 o 
   6   5   1     7460.84     7562.32    142.65 o 
   7   5   1     3116.91     3228.42    102.01 o 
   8   5   1      861.64      849.40     67.71 o 
   9   5   1     1035.18     1042.87     78.48 o 
  10   5   1     1233.77     1024.67     72.09 o 
  11   5   1       21.00       44.55     20.74 o 
  12   5   1      331.17      364.65     42.88 o 
  13   5   1      217.91      259.15    115.74 o 
  14   5   1      181.77      134.05     40.65 o 
 -14   6   1      199.40      179.07     29.07 o 
 -13   6   1        2.16       26.00     21.37 o 
 -12   6   1      107.81      117.84     22.85 o 
 -11   6   1     1016.07     1001.12    114.81 o 
 -10   6   1      164.30      244.34     35.65 o 
  -9   6   1      133.02      194.19     34.70 o 
  -8   6   1      217.45      258.55     25.50 o 
  -7   6   1    13301.44    13639.32    265.60 o 
  -6   6   1      313.45      275.57     38.48 o 
  -5   6   1     6664.35     6942.85    157.97 o 
  -4   6   1        4.11       15.35      7.79 o 
  -3   6   1      116.96      136.54     12.03 o 
  -2   6   1     3174.51     3058.63     67.23 o 
  -1   6   1    59462.25    58641.80    645.24 o 
   0   6   1     1463.35     2198.84    440.77 o 
   1   6   1    33282.40    36604.84    589.54 o 
   2   6   1      307.92      490.74     32.96 o 
   3   6   1     2964.93     3197.67    141.12 o 
   4   6   1     2920.72     2758.95     68.03 o 
   5   6   1     3146.89     2748.26     71.57 o 
   6   6   1     1636.56     1413.18     80.88 o 
   7   6   1     1820.91     1873.00    108.57 o 
   8   6   1     1849.69     1836.18     92.29 o 
   9   6   1     3681.24     3654.92    160.32 o 
  10   6   1        4.56       29.26     19.70 o 
  11   6   1      491.67      483.44     67.57 o 
  12   6   1       28.21       51.64     29.09 o 
  13   6   1       98.43       71.94     28.07 o 
  14   6   1      236.56      221.09     97.77 o 
 -14   7   1      422.79      356.68     50.96 o 
 -13   7   1      248.28      219.00     31.21 o 
 -12   7   1      922.52     1016.46    136.72 o 
 -11   7   1        4.71       17.77     24.15 o 
 -10   7   1        2.33       55.15     18.20 o 
  -9   7   1        0.23       69.42     25.98 o 
  -8   7   1     3842.27     4245.92    175.40 o 
  -7   7   1     4475.13     4617.89    196.71 o 
  -6   7   1    10138.51    10891.06    278.90 o 
  -5   7   1      363.26      324.86     40.11 o 
  -4   7   1      737.32      713.11     58.32 o 
  -3   7   1     2447.08     2509.22     64.72 o 
  -2   7   1     2174.29     1856.22     56.15 o 
  -1   7   1     1075.86     2043.94    278.38 o 
   0   7   1    55442.13    58265.29    723.46 o 
   1   7   1        5.29       82.66     45.97 o 
   2   7   1      758.92      796.91     44.86 o 
   3   7   1      402.09      545.61     32.84 o 
   4   7   1     1239.43     1344.26     98.77 o 
   5   7   1      367.60      207.40     39.48 o 
   6   7   1     1532.21     1727.35    117.01 o 
   7   7   1     3207.08     3245.60    150.02 o 
   8   7   1       40.80       73.91     27.67 o 
   9   7   1       83.57       83.17     47.92 o 
  10   7   1     2359.64     2626.08    177.60 o 
  11   7   1        1.57       23.94     22.97 o 
  12   7   1       48.53       52.83     22.78 o 
  13   7   1      215.50      166.57     38.70 o 
  14   7   1      241.92      215.38     46.19 o 
 -13   8   1        8.20       42.99     41.97 o 
 -12   8   1      318.40      283.28     87.09 o 
 -11   8   1       72.76       61.21     19.45 o 
 -10   8   1       12.97       35.70     18.26 o 
  -9   8   1     1297.92     1207.22    106.67 o 
  -8   8   1     3857.72     4012.28    197.93 o 
  -7   8   1     2855.43     2896.22    115.93 o 
  -6   8   1     1068.10     1252.82    132.33 o 
  -5   8   1     5460.98     6019.79    130.13 o 
  -4   8   1     1090.17     1120.79     55.73 o 
  -3   8   1        0.13        7.77     16.51 o 
  -2   8   1     1609.53     1454.44     47.78 o 
  -1   8   1     4354.16     4509.66     76.31 o 
   0   8   1     1148.20     1331.44     53.70 o 
   1   8   1    13204.50    12478.62    227.64 o 
   2   8   1     8174.11     7771.42    151.86 o 
   3   8   1       10.88       50.68     29.92 o 
   4   8   1      179.15      189.50     21.11 o 
   5   8   1     1647.54     1469.28     87.57 o 
   6   8   1     2224.52     2188.04     88.20 o 
   7   8   1        1.23       55.54     28.83 o 
   8   8   1     7336.15     8153.46    214.94 o 
   9   8   1     2350.74     2555.89    177.18 o 
  10   8   1       34.93       30.39     29.44 o 
  11   8   1       48.89       58.55     25.08 o 
  12   8   1       13.02       -4.16     29.17 o 
  13   8   1        2.75       57.51     25.52 o 
 -13   9   1     1062.41      971.76    118.78 o 
 -12   9   1       49.64      136.63     34.46 o 
 -11   9   1       19.18       18.20     36.40 o 
 -10   9   1       42.38       69.84     20.66 o 
  -9   9   1      707.13      890.95     98.61 o 
  -8   9   1     1636.85     1704.00    135.35 o 
  -7   9   1     3864.06     3964.15    185.85 o 
  -6   9   1     3157.63     3491.72    125.90 o 
  -5   9   1      515.01      506.91     39.80 o 
  -4   9   1       47.94       40.90     23.06 o 
  -3   9   1      208.70      196.78     19.50 o 
  -2   9   1      279.23      423.13     33.91 o 
  -1   9   1     2747.20     2519.61     63.92 o 
   0   9   1      394.02      358.32     30.17 o 
   1   9   1    25975.81    27579.91    374.43 o 
   2   9   1       83.49      119.42     26.59 o 
   3   9   1     3767.61     3880.47    194.46 o 
   4   9   1      281.84      310.98     29.93 o 
   5   9   1      653.41      594.55     52.60 o 
   6   9   1        1.12       66.32     25.76 o 
   7   9   1     4541.53     5074.12    167.41 o 
   8   9   1     2950.12     2956.96    231.11 o 
   9   9   1     2055.40     1989.24    175.44 o 
  10   9   1       13.66       14.93     24.49 o 
  11   9   1      140.71      127.10     28.88 o 
  12   9   1        4.01        1.56     29.38 o 
  13   9   1      541.08      602.44     70.88 o 
 -13  10   1       24.22      -10.72     32.63 o 
 -12  10   1      536.57      558.35     52.71 o 
 -11  10   1       46.21       57.66     30.04 o 
 -10  10   1      127.04       98.45     25.68 o 
  -9  10   1      284.08      245.11     37.12 o 
  -8  10   1     1774.64     1903.66    170.67 o 
  -7  10   1      638.26      784.65     82.73 o 
  -6  10   1     1136.98     1363.32    127.75 o 
  -5  10   1      268.13      276.93     30.73 o 
  -4  10   1     3177.14     3130.98    120.00 o 
  -3  10   1       11.39       24.64     17.62 o 
  -2  10   1      830.27      788.92     53.48 o 
  -1  10   1     3715.14     3340.02    102.85 o 
   0  10   1      883.21     1593.32    103.19 o 
   1  10   1     1188.21     1604.15     77.64 o 
   2  10   1    10909.07    11859.65    226.71 o 
   3  10   1      775.87      742.37     57.54 o 
   4  10   1       97.64      105.49     22.02 o 
   5  10   1      317.84      336.06     38.76 o 
   6  10   1     1799.50     1690.38     82.43 o 
   7  10   1     2586.66     2880.43    321.06 o 
   8  10   1     1624.48     1937.13    163.72 o 
   9  10   1      288.74      224.35     35.66 o 
  10  10   1      278.31      226.27     39.28 o 
  11  10   1        0.39       35.98     27.25 o 
  12  10   1      102.23       70.71     26.63 o 
  13  10   1       40.95       28.56     27.83 o 
 -12  11   1       83.74       28.92     51.12 o 
 -11  11   1       12.15       51.85     26.15 o 
 -10  11   1       50.98       71.56     25.66 o 
  -9  11   1        2.96       12.42     21.65 o 
  -8  11   1      118.93      138.54     24.35 o 
  -7  11   1     2498.00     2667.02    166.86 o 
  -6  11   1     7349.80     7839.75    231.84 o 
  -5  11   1     1452.93     1420.15    137.16 o 
  -4  11   1     1905.19     1792.93     90.90 o 
  -3  11   1        2.54       12.80     13.55 o 
  -2  11   1      507.66      577.65     37.28 o 
  -1  11   1      444.14      392.10     34.87 o 
   0  11   1    12940.30    12910.01    206.55 o 
   1  11   1      523.93      783.41     58.36 o 
   2  11   1     1269.08     1327.74     86.96 o 
   3  11   1     1921.45     1948.36     86.96 o 
   4  11   1      899.88      964.58     73.00 o 
   5  11   1      461.55      426.72     43.41 o 
   6  11   1     2794.58     3267.67    227.55 o 
   7  11   1     1578.25     1671.15    140.75 o 
   8  11   1      153.47      130.03     37.83 o 
   9  11   1        4.69       47.84     21.36 o 
  10  11   1      381.63      382.26     53.16 o 
  11  11   1        7.99       27.60     25.87 o 
  12  11   1        5.18       85.41     23.72 o 
 -12  12   1       77.43       21.81     25.62 o 
 -11  12   1      141.80      130.03     33.38 o 
 -10  12   1       23.41       47.38     20.19 o 
  -9  12   1      144.62      173.08     54.90 o 
  -8  12   1       14.51        6.78     25.46 o 
  -7  12   1      743.87      624.37     62.63 o 
  -6  12   1       16.93      141.42     43.88 o 
  -5  12   1     9467.11     9937.19    284.39 o 
  -4  12   1       19.87       51.46     24.57 o 
  -3  12   1        1.05       15.66     17.30 o 
  -2  12   1      732.00      839.75     60.02 o 
  -1  12   1     2099.04     1951.88     82.13 o 
   0  12   1       12.74       62.65     26.43 o 
   1  12   1    11066.00    12073.37    254.76 o 
   2  12   1      946.39      952.55     65.38 o 
   3  12   1       30.50       38.16     25.04 o 
   4  12   1      315.54      346.37     36.11 o 
   5  12   1     1234.34     1363.70    128.32 o 
   6  12   1       83.52      124.25     30.43 o 
   7  12   1       29.27        4.87     30.90 o 
   8  12   1      373.43      507.20     58.41 o 
   9  12   1     1170.30     1177.40    131.71 o 
  10  12   1        0.87       11.52     21.56 o 
  11  12   1       19.84       80.73     32.71 o 
 -11  13   1        0.63        9.98     31.96 o 
 -10  13   1       41.94       42.00     26.35 o 
  -9  13   1        3.62      -12.92     33.58 o 
  -8  13   1       85.11      104.08     49.93 o 
  -7  13   1     1093.06     1096.80    114.04 o 
  -6  13   1     4394.17     4780.72    278.70 o 
  -5  13   1      227.09      288.21     39.56 o 
  -4  13   1     1796.23     1691.89    185.27 o 
  -3  13   1       68.93      104.62     23.69 o 
  -2  13   1        5.48       28.46     14.51 o 
  -1  13   1      446.03      519.77     52.22 o 
   0  13   1     3904.96     4028.26    139.62 o 
   1  13   1     1102.51     1299.27    113.20 o 
   2  13   1      211.67      211.62     24.19 o 
   3  13   1     1090.33     1138.81    129.89 o 
   4  13   1      566.77      570.00     49.11 o 
   5  13   1       45.77       71.84     35.48 o 
   6  13   1      955.35      989.98     89.01 o 
   7  13   1      671.69      692.37     81.97 o 
   8  13   1      768.83      917.84    101.13 o 
   9  13   1        0.36      138.11     34.87 o 
  10  13   1      400.54      444.22     66.45 o 
  11  13   1      132.67      113.71     25.97 o 
 -10  14   1       42.18       42.63     35.67 o 
  -9  14   1      159.14      152.25     67.11 o 
  -8  14   1      823.70      663.15     86.92 o 
  -7  14   1      330.17      312.94     71.29 o 
  -6  14   1      147.23      136.86     41.95 o 
  -5  14   1     1490.74     1662.23    186.27 o 
  -4  14   1      159.20      153.05     22.24 o 
  -3  14   1       17.86       61.31     20.25 o 
  -2  14   1       41.47      100.86     25.76 o 
  -1  14   1     1540.13     1549.40     61.24 o 
   0  14   1      165.04      350.42     48.57 o 
   1  14   1     3634.79     3419.69    117.07 o 
   2  14   1     3720.09     3823.96    184.91 o 
   3  14   1     1097.80      964.61     76.20 o 
   4  14   1      706.38      678.00     53.48 o 
   5  14   1      195.93      272.28     36.34 o 
   6  14   1      691.32      745.35     75.01 o 
   7  14   1      193.01      225.22     40.94 o 
   8  14   1     1088.65     1076.47    124.91 o 
   9  14   1     1334.17     1256.57    158.13 o 
  10  14   1       78.61       92.06     29.81 o 
  -9  15   1      478.79      460.82     63.77 o 
  -8  15   1      185.53      151.83     46.90 o 
  -7  15   1      288.74      295.45     53.53 o 
  -6  15   1      113.21      126.38     31.83 o 
  -5  15   1       96.87      131.79     38.50 o 
  -4  15   1      109.61      118.62     24.23 o 
  -3  15   1        0.07       33.77     34.18 o 
  -2  15   1      174.80      223.98     29.69 o 
  -1  15   1     1045.44      960.81    102.54 o 
   0  15   1      921.04      995.03     93.85 o 
   1  15   1     4846.48     5021.52    281.70 o 
   2  15   1       14.25       89.25     20.58 o 
   3  15   1      531.30      571.10     53.63 o 
   4  15   1       41.97       13.26     11.67 o 
   5  15   1        6.63      -18.30     30.49 o 
   6  15   1      116.24       90.72     29.18 o 
   7  15   1      819.32      780.77    143.53 o 
   8  15   1      301.13      238.61     74.02 o 
   9  15   1     1042.55     1003.57    127.16 o 
  -8  16   1      306.40      306.66     78.13 o 
  -7  16   1      237.42      152.64     45.36 o 
  -6  16   1        4.70       10.15     21.69 o 
  -5  16   1       35.34       56.93     25.35 o 
  -4  16   1      242.08      174.79     34.04 o 
  -3  16   1       52.44       55.89     23.69 o 
  -2  16   1      945.91      988.41     83.09 o 
  -1  16   1      779.83      796.33     94.32 o 
   0  16   1      345.36      388.01     35.85 o 
   1  16   1      137.41      190.20     51.18 o 
   2  16   1     2773.83     3114.85    157.62 o 
   3  16   1        2.31       47.26     20.45 o 
   4  16   1        6.45       12.42     28.56 o 
   5  16   1        0.14       79.67     26.19 o 
   6  16   1       22.48       57.26     22.53 o 
   7  16   1       79.49      117.63     58.59 o 
   8  16   1     1189.23     1057.30    146.38 o 
  -7  17   1      343.00      315.20     49.61 o 
  -6  17   1      383.81      328.00     62.87 o 
  -5  17   1       81.67       65.45     38.94 o 
  -4  17   1      144.70      152.83     38.00 o 
  -3  17   1        4.02       48.04     22.67 o 
  -2  17   1      132.77      128.89     23.39 o 
  -1  17   1      218.83      169.64     30.98 o 
   0  17   1     1143.83     1095.89    105.78 o 
   1  17   1      635.96      676.94     93.68 o 
   2  17   1        7.34       24.77     25.17 o 
   3  17   1      546.82      619.81     72.94 o 
   4  17   1       89.60      134.65     40.02 o 
   5  17   1       34.22       44.73     21.36 o 
   6  17   1       79.40       37.64     21.23 o 
   7  17   1      213.55      358.37     85.24 o 
  -6  18   1       79.06       74.50     74.46 o 
  -5  18   1     1000.58      929.99    174.54 o 
  -4  18   1       96.12       75.77     38.23 o 
  -3  18   1       56.65       55.86     30.73 o 
  -2  18   1       58.40       40.20     19.54 o 
  -1  18   1      278.59      298.51     46.77 o 
   0  18   1       30.16       54.94     33.19 o 
   1  18   1      426.71      379.64     68.76 o 
   2  18   1       48.66       37.87     20.51 o 
   3  18   1       76.23      108.57     35.96 o 
   4  18   1       21.64       12.66     33.08 o 
   5  18   1      202.57      232.06     43.04 o 
   6  18   1       11.16       -4.69     68.97 o 
  -4  19   1      172.20      192.71     54.63 o 
  -3  19   1        1.19       50.31     29.44 o 
  -2  19   1       84.78       74.18     46.68 o 
  -1  19   1        5.05       17.41     26.74 o 
   0  19   1      105.50       87.45     25.72 o 
   1  19   1        5.69      102.19     25.59 o 
   2  19   1      182.71      158.32     47.21 o 
   3  19   1      110.05       65.51     33.32 o 
   4  19   1        3.65       24.94     33.93 o 
 -14   0   2      519.90      382.05    149.40 o 
 -12   0   2     1550.53     1643.69    293.44 o 
 -10   0   2     1729.11     1719.27    128.49 o 
  -8   0   2     2687.01     2673.60    114.77 o 
  -6   0   2    30073.57    31499.92    472.37 o 
  -4   0   2     9750.24     9115.90    170.35 o 
   2   0   2        8.21       79.69     11.48 o 
   4   0   2    41409.75    45277.55    418.48 o 
   6   0   2      946.43      630.01     67.31 o 
   8   0   2      197.43      134.04     21.71 o 
  10   0   2    15058.87    15556.46    432.91 o 
  12   0   2        3.61       51.88     29.17 o 
  14   0   2      315.61      303.11     85.81 o 
 -15   1   2       76.36      107.50     39.91 o 
 -14   1   2       29.41       28.99     28.28 o 
 -13   1   2       56.76       64.32     30.09 o 
 -12   1   2      660.59      653.05     54.63 o 
 -11   1   2     2102.76     2113.29    119.38 o 
 -10   1   2     1403.55     1340.78     57.50 o 
  -9   1   2     1617.78     1671.70     57.90 o 
  -8   1   2     1862.90     1803.31     41.24 o 
  -7   1   2     7737.04     7394.37    129.84 o 
  -6   1   2       82.93      479.69     81.96 o 
  -5   1   2    41578.17    41542.48    395.13 o 
  -4   1   2       29.67       20.88      9.37 o 
  -2   1   2    17063.13    18516.70    175.54 o 
   1   1   2    16916.68    18204.25    179.82 o 
   2   1   2    25115.75    26330.00    217.01 o 
   3   1   2    21484.11    20322.08    226.38 o 
   4   1   2     8813.88     9712.63    142.20 o 
   5   1   2     3607.71     4157.59    103.94 o 
   6   1   2      516.66      523.77     33.85 o 
   7   1   2     4136.03     3734.60     95.42 o 
   8   1   2     3070.30     2878.44     88.72 o 
   9   1   2    10639.30    10718.64    215.70 o 
  10   1   2      874.06      979.41     74.51 o 
  11   1   2     1796.75     1555.97    134.16 o 
  12   1   2        0.39       25.25     19.84 o 
  13   1   2       17.82       50.66     43.30 o 
  14   1   2        8.35       35.55     31.11 o 
 -15   2   2       65.92      338.36    102.78 o 
 -14   2   2       38.03       23.82     45.41 o 
 -13   2   2     1758.70     1687.99    115.76 o 
 -12   2   2      120.59      157.10     21.72 o 
 -11   2   2       98.37      164.91     17.87 o 
 -10   2   2       43.28       27.96     15.27 o 
  -9   2   2        0.01        2.34     13.90 o 
  -8   2   2       39.06       96.39     33.97 o 
  -7   2   2     2480.50     2374.76     77.24 o 
  -6   2   2    22214.81    23334.05    310.44 o 
  -5   2   2     2990.62     3166.68     70.16 o 
  -4   2   2     4504.26     4633.57     88.75 o 
  -3   2   2    41639.42    38691.48    288.04 o 
  -2   2   2     8459.08     8877.11    173.06 o 
  -1   2   2      250.64      347.64     15.17 o 
   0   2   2     2116.20     2042.21     34.86 o 
   1   2   2     1862.04     1228.36     39.98 o 
   2   2   2    20969.60    22631.70    227.45 o 
   3   2   2    22633.24    25661.95    257.66 o 
   5   2   2      853.54      909.29     34.86 o 
   6   2   2     1062.05      974.44     44.89 o 
   7   2   2    16620.43    17132.86    247.28 o 
   8   2   2     2343.31     2238.47     95.85 o 
   9   2   2      647.67      598.26     47.47 o 
  10   2   2     1466.29     1371.84     85.43 o 
  11   2   2     1124.68     1283.13    100.05 o 
  12   2   2      107.24       53.10     14.88 o 
  13   2   2      583.63      557.99     61.39 o 
  14   2   2       55.17       89.15     28.84 o 
 -15   3   2       19.45      105.47     63.23 o 
 -14   3   2     1451.03     1422.94    207.64 o 
 -13   3   2       83.78       74.03     19.00 o 
 -12   3   2      194.50      180.03     25.50 o 
 -11   3   2       18.36       47.84     19.68 o 
 -10   3   2     1452.54     1482.50    104.88 o 
  -9   3   2      166.30      163.09     19.33 o 
  -8   3   2     5022.49     4851.05    119.83 o 
  -7   3   2      488.93      971.58    166.81 o 
  -6   3   2     3210.98     3085.44     68.53 o 
  -5   3   2     2660.20     2658.79     69.78 o 
  -4   3   2    38509.61    36541.43    312.50 o 
  -3   3   2     1247.47     1232.17     59.56 o 
  -2   3   2    10893.66    11686.89    164.32 o 
  -1   3   2    37366.89    36327.57    527.60 o 
   0   3   2    13898.10    15556.90    218.59 o 
   1   3   2    23371.61    22822.03    385.01 o 
   2   3   2    49132.70    49450.56    470.66 o 
   3   3   2     4570.35     5354.98    204.98 o 
   4   3   2     1209.84     1528.98     52.49 o 
   5   3   2      396.27      534.16     35.76 o 
   6   3   2     4121.23     3997.70    103.24 o 
   7   3   2      464.64      547.27     76.78 o 
   8   3   2     4405.86     4183.49    141.29 o 
   9   3   2       38.33       43.81     12.94 o 
  10   3   2       19.51        5.22     13.50 o 
  11   3   2       12.63       60.05     17.51 o 
  12   3   2       50.92       69.66     17.83 o 
  13   3   2       33.67       41.00     16.57 o 
  14   3   2     1003.20     1064.87    119.96 o 
 -14   4   2        0.66       41.44     26.33 o 
 -13   4   2     1064.67     1035.24    127.31 o 
 -12   4   2       76.02       68.57     37.96 o 
 -11   4   2        8.91       21.25     21.19 o 
 -10   4   2        6.12       25.21     14.53 o 
  -9   4   2      620.46      529.10     46.03 o 
  -8   4   2       28.52      126.03     43.36 o 
  -7   4   2    15316.85    14987.19    274.59 o 
  -6   4   2    11091.07    10739.60    159.50 o 
  -5   4   2     5239.70     4616.34     75.85 o 
  -4   4   2      479.60      515.26     46.47 o 
  -3   4   2    11839.45    10671.19    157.83 o 
  -2   4   2      228.38      290.91     27.05 o 
  -1   4   2       47.65      159.06     20.57 o 
   0   4   2    12572.05    11706.84    166.37 o 
   1   4   2     9935.45    10831.94    139.17 o 
   2   4   2     1663.30     1901.24    500.21 o 
   3   4   2    12642.34    13036.66    249.50 o 
   4   4   2      586.55      643.36     43.74 o 
   5   4   2      122.27       99.56     10.45 o 
   6   4   2      710.43      726.39     60.26 o 
   7   4   2     9937.10     9554.16    190.72 o 
   8   4   2      490.84      516.99     38.71 o 
   9   4   2       96.31       94.24     18.14 o 
  10   4   2      198.06      178.49     24.00 o 
  11   4   2      168.82      212.50     32.22 o 
  12   4   2      515.22      375.52     44.56 o 
  13   4   2      277.24      315.47     37.63 o 
  14   4   2        0.88       21.22     41.31 o 
 -14   5   2       60.95       87.68     28.77 o 
 -13   5   2      220.00      174.16     45.67 o 
 -12   5   2      707.92      620.10     65.08 o 
 -11   5   2     2160.87     2215.35    229.62 o 
 -10   5   2      329.84      310.62     31.01 o 
  -9   5   2      248.45      205.85     26.70 o 
  -8   5   2      829.50      805.09     56.39 o 
  -7   5   2    15048.72    14865.91    250.55 o 
  -6   5   2      100.75      451.62    360.26 o 
  -5   5   2    21090.22    21221.34    245.87 o 
  -4   5   2     5660.79     5050.83     89.36 o 
  -3   5   2     8798.31     8118.15    132.68 o 
  -2   5   2      796.38     1080.43     48.16 o 
  -1   5   2    28504.30    25038.18    301.62 o 
   0   5   2    10553.18    10019.63    143.48 o 
   1   5   2     5040.21     5123.64     85.40 o 
   2   5   2    29851.05    30924.66    731.23 o 
   3   5   2    13139.76    13233.26    301.07 o 
   4   5   2      895.44      659.93     77.32 o 
   5   5   2       22.57       22.54     10.25 o 
   6   5   2      730.51      778.15     67.89 o 
   7   5   2      181.51      225.27     29.16 o 
   8   5   2     2787.82     2952.65     94.21 o 
   9   5   2     3094.63     2956.95    114.50 o 
  10   5   2      419.70      445.88     39.07 o 
  11   5   2     1086.63      977.75     98.41 o 
  12   5   2        9.98       49.60     26.94 o 
  13   5   2      112.42       43.67     26.60 o 
  14   5   2        1.04      -13.80     60.79 o 
 -14   6   2      173.49      187.93     26.56 o 
 -13   6   2      123.49      165.99     35.86 o 
 -12   6   2     1604.51     1550.82    121.67 o 
 -11   6   2        3.66       28.80     20.07 o 
 -10   6   2      228.28      247.39     33.22 o 
  -9   6   2      204.74      344.65     38.95 o 
  -8   6   2      181.87      182.00     25.55 o 
  -7   6   2     1302.54     1586.29    130.31 o 
  -6   6   2    31948.34    32856.37    808.40 o 
  -5   6   2     1755.23     1457.90     98.11 o 
  -4   6   2     2245.67     2153.79     61.37 o 
  -3   6   2        5.72       21.98     14.36 o 
  -2   6   2      872.71      703.80     50.20 o 
  -1   6   2     3151.87     4632.56    363.30 o 
   0   6   2    71540.95    71862.63    946.39 o 
   1   6   2     5318.37     5191.75    107.07 o 
   2   6   2     1890.13     2151.20     44.06 o 
   3   6   2     4488.91     4775.99    205.89 o 
   4   6   2     5954.84     6785.31    179.00 o 
   5   6   2     2799.68     2670.74    152.53 o 
   6   6   2     1714.88     1426.80    107.06 o 
   7   6   2      163.58      123.12     26.46 o 
   8   6   2     2122.43     2269.74    112.45 o 
   9   6   2      364.10      476.44     66.74 o 
  10   6   2     4361.39     4567.69    158.71 o 
  11   6   2      246.81      252.27     43.66 o 
  12   6   2      138.48      146.85     38.58 o 
  13   6   2       10.63       27.40     25.07 o 
  14   6   2      259.08      406.73     59.93 o 
 -14   7   2      195.37      174.98     31.03 o 
 -13   7   2        0.38       11.04     26.05 o 
 -12   7   2        1.48       49.16     20.69 o 
 -11   7   2     2193.74     2316.50    252.73 o 
 -10   7   2      633.88      718.45     66.60 o 
  -9   7   2      263.85      270.52     26.85 o 
  -8   7   2     1669.04     1798.69    146.10 o 
  -7   7   2     5257.52     5519.95    262.86 o 
  -6   7   2      334.85      289.06     46.19 o 
  -5   7   2    16730.62    17327.21    491.69 o 
  -4   7   2     3706.20     3329.60     77.44 o 
  -3   7   2        4.65       47.58     19.65 o 
  -2   7   2     2507.95     2860.61     59.71 o 
  -1   7   2    31303.30    32084.99    457.86 o 
   0   7   2      526.68      699.35    129.42 o 
   1   7   2     8215.34     7586.31    113.69 o 
   2   7   2     5537.86     5226.12     84.44 o 
   3   7   2    10427.61    10210.69    175.34 o 
   4   7   2      413.49      383.91     35.80 o 
   5   7   2      178.66       98.51     21.47 o 
   6   7   2     1932.99     1811.79     92.55 o 
   7   7   2     1157.02      917.02     60.03 o 
   8   7   2        2.00       31.75     25.19 o 
   9   7   2     6668.63     7418.66    204.30 o 
  10   7   2        8.28      106.51     29.75 o 
  11   7   2      476.87      542.97     49.38 o 
  12   7   2       23.39       36.07     20.74 o 
  13   7   2       37.50       59.49     23.29 o 
  14   7   2      265.34      198.85     49.66 o 
 -13   8   2      815.00      773.92     74.42 o 
 -12   8   2      729.73      777.81    126.70 o 
 -11   8   2       38.48       48.94     29.38 o 
 -10   8   2      201.30      260.35     32.74 o 
  -9   8   2        0.10       48.46     23.59 o 
  -8   8   2        5.48      107.85     34.99 o 
  -7   8   2      552.50      551.87     58.24 o 
  -6   8   2    11882.73    12871.19    288.48 o 
  -5   8   2      178.82      201.30     35.75 o 
  -4   8   2      618.42      550.17     44.35 o 
  -3   8   2     6132.52     5997.46    136.63 o 
  -2   8   2        6.49       32.46     10.20 o 
  -1   8   2       36.49       39.22     40.91 o 
   0   8   2     7834.05     7289.35    112.36 o 
   1   8   2    11821.39    11133.38    225.71 o 
   2   8   2     3283.99     3607.60     93.32 o 
   3   8   2     4347.16     4380.18    169.57 o 
   4   8   2      391.78      569.94     30.63 o 
   5   8   2      697.40      612.81     54.88 o 
   6   8   2      173.22      184.94     29.96 o 
   7   8   2     5727.17     5652.61    156.11 o 
   8   8   2     3164.71     3312.72    211.28 o 
   9   8   2     1521.40     1429.12    132.10 o 
  10   8   2     1512.95     1592.07    172.80 o 
  11   8   2      943.34      940.11     86.14 o 
  12   8   2       53.30       29.53     34.54 o 
  13   8   2      183.53      138.68     81.17 o 
 -13   9   2       39.48       82.10     30.56 o 
 -12   9   2      735.06      760.92     86.46 o 
 -11   9   2       14.27       76.04     28.61 o 
 -10   9   2      108.99       80.36     24.56 o 
  -9   9   2     2040.79     2209.61    240.16 o 
  -8   9   2     1074.74     1050.95     97.98 o 
  -7   9   2     1649.91     1654.70    116.98 o 
  -6   9   2      432.70      471.68     75.89 o 
  -5   9   2     4512.17     4236.81    163.73 o 
  -4   9   2     7895.64     7890.06    169.29 o 
  -3   9   2      431.31      500.41     56.06 o 
  -2   9   2      308.03      240.99     20.03 o 
  -1   9   2      445.07      510.26     45.71 o 
   0   9   2     5060.06     5227.80    111.44 o 
   1   9   2     3562.05     4587.88    213.14 o 
   2   9   2    27655.49    29051.60    392.10 o 
   3   9   2      250.35      367.49     29.63 o 
   4   9   2      298.47      360.40     62.22 o 
   5   9   2      347.91      281.75     34.03 o 
   6   9   2      998.75      924.27     89.54 o 
   7   9   2     2597.75     2685.80    181.86 o 
   8   9   2     8199.29     9142.62    339.22 o 
   9   9   2       38.05       63.07     32.28 o 
  10   9   2      130.36      129.00     26.80 o 
  11   9   2        6.83       61.67     28.01 o 
  12   9   2       17.97       24.01     26.10 o 
  13   9   2        0.24       53.46     18.80 o 
 -13  10   2      519.33      460.89     62.04 o 
 -12  10   2       18.55      106.98     24.82 o 
 -11  10   2        0.58       22.46     25.13 o 
 -10  10   2      160.22      106.21     22.94 o 
  -9  10   2       91.65      112.37     54.11 o 
  -8  10   2     1284.27     1425.34    124.98 o 
  -7  10   2     5290.33     5674.71    181.28 o 
  -6  10   2      405.22      435.93     50.08 o 
  -5  10   2     2521.37     2671.89    123.71 o 
  -4  10   2      825.75      890.34     83.51 o 
  -3  10   2     3187.51     3049.23    104.26 o 
  -2  10   2      555.43      528.32     44.72 o 
  -1  10   2      420.79      560.01     43.33 o 
   0  10   2     5076.27     5220.17    106.34 o 
   1  10   2     6267.87     6598.55    129.53 o 
   2  10   2      386.55      536.27     66.60 o 
   3  10   2     7421.91     7214.67    124.90 o 
   4  10   2      665.79      641.56     50.61 o 
   5  10   2      350.14      432.97     44.12 o 
   6  10   2        0.25       54.29     16.85 o 
   7  10   2     2781.22     2808.70    211.17 o 
   8  10   2      124.43       98.61     29.40 o 
   9  10   2       33.42       76.83     27.81 o 
  10  10   2     1083.70     1087.45    119.36 o 
  11  10   2       32.75       35.66     30.62 o 
  12  10   2        0.56       38.64     24.88 o 
 -12  11   2      113.54      127.51     31.22 o 
 -11  11   2      234.91      234.37     51.15 o 
 -10  11   2        0.84       32.12     20.33 o 
  -9  11   2      138.46      191.76     46.83 o 
  -8  11   2        6.96       41.31     22.70 o 
  -7  11   2     2265.65     2412.79    217.00 o 
  -6  11   2      600.90      776.63     91.54 o 
  -5  11   2     4414.32     4440.57    125.55 o 
  -4  11   2     2183.74     2334.72     95.14 o 
  -3  11   2       56.17       17.12     15.72 o 
  -2  11   2      855.30      763.26     55.59 o 
  -1  11   2     1366.31     1246.20     73.33 o 
   0  11   2       34.77      132.14     26.38 o 
   1  11   2     3302.33     3720.23    116.49 o 
   2  11   2     8254.53     8791.20    151.90 o 
   3  11   2     1226.56     1000.83     84.03 o 
   4  11   2       57.71       55.48     20.19 o 
   5  11   2      404.02      477.03     47.61 o 
   6  11   2       87.01       73.98     33.33 o 
   7  11   2      243.03      257.57     30.88 o 
   8  11   2      440.53      528.82     55.99 o 
   9  11   2     1280.25     1294.42    142.00 o 
  10  11   2        0.90       37.39     34.07 o 
  11  11   2      401.29      513.75    169.08 o 
  12  11   2       14.14       97.21     42.80 o 
 -12  12   2      428.61      392.49     85.97 o 
 -11  12   2       85.62       94.38     30.33 o 
 -10  12   2      116.85      103.88     29.82 o 
  -9  12   2       54.50       65.87     26.75 o 
  -8  12   2        0.21       36.24     29.07 o 
  -7  12   2        8.22       14.57     22.33 o 
  -6  12   2     9396.98    10033.56    370.17 o 
  -5  12   2        1.89      120.35     40.57 o 
  -4  12   2     1700.77     1715.24     72.30 o 
  -3  12   2       17.39       -5.99     56.13 o 
  -2  12   2        0.52       34.21     10.04 o 
  -1  12   2      553.76      515.25     49.08 o 
   0  12   2     1204.91     1444.90     66.64 o 
   1  12   2     1607.14     1909.24     97.72 o 
   2  12   2     2254.36     2297.66     63.51 o 
   3  12   2        1.92       29.12     15.39 o 
   4  12   2     2667.67     3170.60    166.32 o 
   5  12   2     1720.60     1676.58    145.03 o 
   6  12   2      487.86      454.64     43.12 o 
   7  12   2       16.46       22.74     20.99 o 
   8  12   2     1164.61     1086.18    134.29 o 
   9  12   2      223.83      242.48     33.59 o 
  10  12   2      897.64      918.57    127.28 o 
  11  12   2      129.40      184.00     42.42 o 
 -11  13   2      406.49      427.53     99.21 o 
 -10  13   2        0.01       18.06     24.59 o 
  -9  13   2      121.72       69.07     26.50 o 
  -8  13   2       91.25      113.16     40.21 o 
  -7  13   2      671.11      760.99     92.59 o 
  -6  13   2       17.34       23.50     32.61 o 
  -5  13   2     4259.08     4359.83    148.97 o 
  -4  13   2      665.21      722.90     78.25 o 
  -3  13   2      598.74      620.09     76.21 o 
  -2  13   2        2.04       54.11     21.74 o 
  -1  13   2      309.43      395.46     41.14 o 
   0  13   2        9.24       32.25     19.83 o 
   1  13   2     4624.03     5076.45    134.33 o 
   2  13   2      978.89      816.29     50.77 o 
   3  13   2     1093.76     1099.83     95.39 o 
   4  13   2     1034.73     1412.26     83.30 o 
   5  13   2      280.22      313.75     35.86 o 
   6  13   2      514.76      529.20     45.97 o 
   7  13   2        1.15       32.61     21.50 o 
   8  13   2       10.90      110.01     83.70 o 
   9  13   2     1468.24     1634.16    217.89 o 
  10  13   2      218.32      176.23     50.81 o 
  11  13   2       52.76       54.92     33.89 o 
 -10  14   2       32.50       70.87     24.76 o 
  -9  14   2       35.51       63.69     45.80 o 
  -8  14   2       52.23       77.18     37.51 o 
  -7  14   2      403.18      462.08     68.68 o 
  -6  14   2      730.34      750.68    100.61 o 
  -5  14   2      864.67      706.64     96.75 o 
  -4  14   2     1016.67     1101.76    101.80 o 
  -3  14   2     1393.65     1348.01    113.85 o 
  -2  14   2      193.99      240.36     26.17 o 
  -1  14   2      283.05      249.52     31.51 o 
   0  14   2     2774.17     2857.11    101.76 o 
   1  14   2     3121.34     3058.93    109.93 o 
   2  14   2      436.20      384.55     48.82 o 
   3  14   2     1767.14     1828.42    125.86 o 
   4  14   2      188.22      235.48     29.40 o 
   5  14   2      118.92      185.42     36.72 o 
   6  14   2       28.35       51.72     24.76 o 
   7  14   2      734.13      787.04     99.40 o 
   8  14   2      265.24      282.92     69.19 o 
   9  14   2      325.85      248.35     50.57 o 
  10  14   2      842.46      793.29    136.54 o 
  -9  15   2       93.84       47.56     37.55 o 
  -8  15   2      125.38      109.53     48.76 o 
  -7  15   2       26.83       40.11     24.67 o 
  -6  15   2       10.36       81.16     29.32 o 
  -5  15   2      623.28      621.80     87.12 o 
  -4  15   2      712.04      684.08     62.67 o 
  -3  15   2       11.74       61.64     24.31 o 
  -2  15   2       13.62       56.65     17.86 o 
  -1  15   2       10.49       49.60     18.96 o 
   0  15   2     1380.70     1488.47    152.33 o 
   1  15   2       54.88      194.46     82.35 o 
   2  15   2     3170.05     3473.67    323.81 o 
   3  15   2      130.59      126.77     32.84 o 
   4  15   2       17.35        2.92     20.93 o 
   5  15   2       10.08       27.28     29.12 o 
   6  15   2      225.10      219.74     34.06 o 
   7  15   2        1.63       72.39     33.34 o 
   8  15   2     1868.36     1694.36    250.67 o 
   9  15   2      472.29      451.69     50.94 o 
  -8  16   2      211.47      122.00     30.43 o 
  -7  16   2       45.50      138.49     42.08 o 
  -6  16   2        0.21        7.79     51.04 o 
  -5  16   2      176.14      159.62     30.46 o 
  -4  16   2       35.52       63.93     22.69 o 
  -3  16   2       52.32       64.09     30.34 o 
  -2  16   2      159.67      172.66     24.06 o 
  -1  16   2      185.72      235.41     38.77 o 
   0  16   2      599.98      738.38     75.83 o 
   1  16   2     4506.19     5292.34    162.42 o 
   2  16   2      259.03      372.82     39.93 o 
   3  16   2      550.41      537.73     78.73 o 
   4  16   2       64.92       30.08     56.88 o 
   5  16   2       54.94       63.02     27.58 o 
   6  16   2        0.68       26.21     23.90 o 
   7  16   2      468.00      482.63     52.31 o 
   8  16   2       15.51       63.55     45.15 o 
  -7  17   2      245.74      277.07     45.41 o 
  -6  17   2       57.78       49.98     24.53 o 
  -5  17   2      330.44      284.69     67.91 o 
  -4  17   2      340.93      301.72     45.56 o 
  -3  17   2       22.26       38.33     15.64 o 
  -2  17   2      159.52      209.42     56.32 o 
  -1  17   2      237.54      270.58     35.92 o 
   0  17   2       69.45       96.57     25.50 o 
   1  17   2       46.50       66.43     22.80 o 
   2  17   2     1162.64     1029.62    162.06 o 
   3  17   2       94.68      135.99     39.11 o 
   4  17   2        0.55        8.09     31.94 o 
   5  17   2       39.95       70.40     26.53 o 
   6  17   2        2.78        6.83     40.05 o 
   7  17   2       15.74       -3.09     42.14 o 
  -6  18   2     1369.76     1215.50    167.99 o 
  -5  18   2      101.86      165.02     58.24 o 
  -4  18   2      209.12      231.17     59.73 o 
  -3  18   2        0.48       11.83     16.33 o 
  -2  18   2        0.33       37.61     23.22 o 
  -1  18   2       47.55       51.01     22.85 o 
   0  18   2      189.06      187.16     37.87 o 
   1  18   2        1.94       46.52     35.71 o 
   2  18   2      119.07      176.46     45.31 o 
   3  18   2       86.72       56.38     34.78 o 
   4  18   2       55.84       81.46     35.16 o 
   5  18   2      151.89      210.26     87.79 o 
   6  18   2        4.35      -26.99     42.62 o 
  -4  19   2        6.51       37.47     22.17 o 
  -3  19   2       11.51       49.95     37.48 o 
  -2  19   2        5.09       20.10     23.03 o 
  -1  19   2        6.51       21.41     19.94 o 
   0  19   2       23.33       12.95     20.55 o 
   1  19   2      389.54      346.57     38.72 o 
   2  19   2       55.05       61.52     31.24 o 
   3  19   2       64.91       60.55     30.39 o 
 -15   0   3       60.27       29.29     51.27 o 
 -13   0   3      262.54      274.01     43.35 o 
 -11   0   3     7030.35     7919.70    233.08 o 
  -9   0   3     1792.55     2191.83    141.22 o 
  -7   0   3    14700.98    14929.17    308.57 o 
  -3   0   3       23.86       71.31      9.43 o 
  -1   0   3    14759.33    15968.92    374.77 o 
   1   0   3      623.52      536.10     27.48 o 
   3   0   3   173163.95   173987.11   1866.38 o 
   5   0   3     9968.04     9955.03    203.72 o 
   7   0   3      193.76      176.17     25.91 o 
   9   0   3    19712.79    20464.20    553.32 o 
  11   0   3     3252.71     3552.00    588.58 o 
  13   0   3       18.38       34.72     54.44 o 
 -15   1   3       15.95       40.05     31.42 o 
 -14   1   3       62.65       84.87     29.88 o 
 -13   1   3      730.72     1082.14    228.54 o 
 -12   1   3     2528.61     2697.14    138.25 o 
 -11   1   3       71.84      103.28     16.69 o 
 -10   1   3     1126.44     1244.43     98.67 o 
  -9   1   3      574.19      582.55     45.00 o 
  -8   1   3     1606.60     1489.73     44.55 o 
  -7   1   3      288.82      365.37     47.16 o 
  -6   1   3    12015.13    12466.95    250.90 o 
  -5   1   3     2756.09     3509.43     97.69 o 
  -4   1   3     1979.74     2272.51     47.29 o 
  -3   1   3     3189.61     2794.11     49.96 o 
  -2   1   3     3667.34     3568.02     68.79 o 
  -1   1   3     1132.83      873.74     26.52 o 
   1   1   3     5848.14     5734.22     65.08 o 
   2   1   3     3493.09     3938.82     56.37 o 
   3   1   3     1463.66     1831.37     67.50 o 
   4   1   3    54018.30    55168.11    361.53 o 
   5   1   3     3651.19     3914.08    109.54 o 
   6   1   3     1307.48     1216.15     53.78 o 
   7   1   3     1620.11     1590.50     49.36 o 
   8   1   3     2227.85     2134.39     66.25 o 
   9   1   3      322.67      382.39     23.02 o 
  10   1   3     6856.14     7297.25    208.27 o 
  11   1   3     1817.70     1948.52    104.08 o 
  12   1   3       57.17      144.62     36.18 o 
  13   1   3      325.29      334.67     50.17 o 
  14   1   3        4.29        8.80     33.20 o 
 -15   2   3       27.15       55.17     51.75 o 
 -14   2   3      212.96      111.41     39.80 o 
 -13   2   3      231.48      289.51     33.05 o 
 -12   2   3      408.45      381.08     32.82 o 
 -11   2   3       14.54       36.71     13.38 o 
 -10   2   3     5518.45     5881.44    137.32 o 
  -9   2   3       42.28       32.97     12.14 o 
  -8   2   3      568.42      713.60     52.51 o 
  -7   2   3     1044.89     1095.45     74.48 o 
  -6   2   3      303.46      637.68    215.88 o 
  -5   2   3     8971.30     9945.95    142.96 o 
  -4   2   3    29060.34    27363.63    251.09 o 
  -3   2   3      447.41      681.95    140.97 o 
  -2   2   3    16629.01    16667.27    435.41 o 
  -1   2   3     2967.91     3170.82     48.50 o 
   0   2   3    19341.54    17170.85    487.62 o 
   1   2   3       85.97       91.86      8.15 o 
   2   2   3    44252.14    42369.14    439.20 o 
   3   2   3     3066.88     3290.21    273.34 o 
   4   2   3      101.60       51.21     18.80 o 
   5   2   3     7975.04     7509.22    120.43 o 
   6   2   3      494.60      461.73     30.79 o 
   7   2   3       52.86       41.74     11.52 o 
   8   2   3     3407.14     3464.45    113.57 o 
   9   2   3     1181.91     1131.27     76.53 o 
  10   2   3     1377.36     1555.78    125.18 o 
  11   2   3      956.89     1002.44     69.71 o 
  12   2   3      154.58      162.48     28.26 o 
  13   2   3       53.74       49.42     25.81 o 
  14   2   3      205.60      144.86     34.48 o 
 -15   3   3      129.11      170.75     43.57 o 
 -14   3   3      108.82       58.42     36.17 o 
 -13   3   3      594.02      688.36     60.88 o 
 -12   3   3        6.33       58.45     19.98 o 
 -11   3   3      353.44      339.35     38.40 o 
 -10   3   3      231.91      241.41     20.61 o 
  -9   3   3     1487.94     1423.34     80.79 o 
  -8   3   3       33.54       59.30     21.58 o 
  -7   3   3     5281.90     5583.14    192.55 o 
  -6   3   3     5260.10     6309.33    117.95 o 
  -5   3   3    21591.33    20831.02    244.73 o 
  -4   3   3       37.21      136.21    179.85 o 
  -3   3   3    43230.50    41850.25    547.06 o 
  -2   3   3      537.70      426.32     50.31 o 
   0   3   3      582.73      518.04     31.16 o 
   1   3   3    46284.21    45642.82    669.83 o 
   3   3   3    41042.09    38618.69    437.96 o 
   4   3   3      349.58      346.01     33.04 o 
   5   3   3     1700.21     1756.84     66.00 o 
   6   3   3      663.89      742.38     59.13 o 
   7   3   3     5416.43     5072.90    145.14 o 
   8   3   3        0.05       -9.69     15.67 o 
   9   3   3      219.76      251.76     33.74 o 
  10   3   3        0.50      -18.90     28.41 o 
  11   3   3      631.21      738.71     54.17 o 
  12   3   3       10.18       26.30     31.11 o 
  13   3   3      112.53      107.75     23.38 o 
  14   3   3        9.75       75.90     44.87 o 
 -14   4   3      397.37      421.32     73.57 o 
 -13   4   3        2.02       47.26     25.72 o 
 -12   4   3      131.18      135.49     33.47 o 
 -11   4   3      253.46      244.26     28.77 o 
 -10   4   3     1867.63     1785.52     80.76 o 
  -9   4   3      853.58      901.43     78.63 o 
  -8   4   3     1092.81     1164.00     77.43 o 
  -7   4   3      461.96      672.16     91.16 o 
  -6   4   3        1.30       62.67     64.50 o 
  -5   4   3     9122.97     9209.43    145.25 o 
  -4   4   3    42051.08    41957.46    525.56 o 
  -3   4   3     1523.47     1141.74     84.49 o 
  -2   4   3     3766.97     3137.78     55.09 o 
  -1   4   3    10819.62     9638.49    194.75 o 
   0   4   3      851.78      701.04     28.88 o 
   1   4   3     5065.56     4859.15     67.67 o 
   2   4   3   100953.83    94503.09   1746.78 o 
   3   4   3    15145.96    14129.20    411.06 o 
   4   4   3      473.05      339.15     37.63 o 
   5   4   3     1440.72     1349.86     53.68 o 
   6   4   3        0.15       13.31     10.14 o 
   7   4   3      904.00      775.04     47.70 o 
   8   4   3       66.64       56.23     16.75 o 
   9   4   3     1946.17     1940.87    144.90 o 
  10   4   3      582.15      592.04     75.05 o 
  11   4   3      753.88      596.21     48.58 o 
  12   4   3       81.86      138.00     21.39 o 
  13   4   3       45.20       22.37     22.76 o 
  14   4   3      151.10      154.29     56.64 o 
 -14   5   3       51.49        7.85     17.82 o 
 -13   5   3      616.40      635.35     63.26 o 
 -12   5   3      636.17      683.20     68.52 o 
 -11   5   3       14.38       48.50     22.83 o 
 -10   5   3     1739.85     1516.44    100.86 o 
  -9   5   3     1086.91      980.70     66.05 o 
  -8   5   3       24.97        8.96     14.19 o 
  -7   5   3      418.69      690.63     84.17 o 
  -6   5   3    28835.11    30778.79    539.96 o 
  -5   5   3      429.93      586.36     42.32 o 
  -4   5   3      290.48      215.06     24.63 o 
  -3   5   3     1782.58     1956.38     52.25 o 
  -2   5   3     4990.34     5220.30     70.30 o 
   0   5   3    11256.15    11213.93    204.27 o 
   1   5   3     8997.99     7961.32    129.64 o 
   2   5   3     1085.09     1002.10     45.22 o 
   3   5   3     1038.70      796.44     58.21 o 
   4   5   3    43897.28    42231.32    594.68 o 
   5   5   3      367.49      366.04     31.95 o 
   6   5   3     2077.26     1680.35     66.37 o 
   7   5   3     2249.78     2057.09    103.57 o 
   8   5   3     1410.98     1412.59     81.07 o 
   9   5   3      173.65      311.70     34.08 o 
  10   5   3     2453.13     2565.72     97.19 o 
  11   5   3     1051.30     1057.53     77.23 o 
  12   5   3      511.80      526.14     56.93 o 
  13   5   3       22.65       45.39     38.32 o 
  14   5   3       32.87       47.07     24.22 o 
 -14   6   3       51.11       65.75     20.84 o 
 -13   6   3      129.09      136.45     27.32 o 
 -12   6   3      549.59      701.01     63.11 o 
 -11   6   3     4856.91     5095.55    290.56 o 
 -10   6   3       22.74       11.10     31.74 o 
  -9   6   3      320.63      408.19     37.09 o 
  -8   6   3      139.55      138.34     21.53 o 
  -7   6   3     3991.47     4133.68    140.73 o 
  -6   6   3      643.88      804.77    126.51 o 
  -5   6   3    23491.25    23266.00    355.02 o 
  -4   6   3     3597.03     3570.75     82.89 o 
  -3   6   3     4757.90     4908.30     88.79 o 
  -2   6   3       70.89      112.99     17.81 o 
  -1   6   3     2941.94     3200.03     60.73 o 
   0   6   3     1643.20     1307.40     56.76 o 
   1   6   3    11825.48    11034.47    190.94 o 
   2   6   3     1111.89     1502.69     46.51 o 
   3   6   3    64818.60    63344.57   1320.73 o 
   4   6   3     1333.65     1393.44    117.35 o 
   5   6   3     3543.15     3494.49     80.33 o 
   6   6   3       73.87       80.80     14.99 o 
   7   6   3       48.24       57.39     14.68 o 
   8   6   3     4364.78     4214.46    126.89 o 
   9   6   3    11141.82    11600.95    263.45 o 
  10   6   3      262.97      180.70     30.12 o 
  11   6   3     1158.47     1123.95    179.81 o 
  12   6   3       61.94      110.21     27.48 o 
  13   6   3        2.55       25.44     39.02 o 
  14   6   3       23.55      145.22     50.91 o 
 -14   7   3      212.48      205.01     79.51 o 
 -13   7   3       51.71      -34.01     34.01 o 
 -12   7   3     2219.59     2334.73    214.75 o 
 -11   7   3      297.13      293.13     55.92 o 
 -10   7   3     1667.52     1832.90    127.10 o 
  -9   7   3      301.79      329.01     33.83 o 
  -8   7   3       75.05      132.63     52.78 o 
  -7   7   3      483.54      498.73     50.41 o 
  -6   7   3     7677.68     8671.66    362.93 o 
  -5   7   3     1377.30     1320.53     68.82 o 
  -4   7   3    10787.14    11296.60    281.19 o 
  -3   7   3     6082.70     5889.62    104.86 o 
  -2   7   3     4679.65     4893.87     90.76 o 
  -1   7   3      801.32     1316.55    272.34 o 
   0   7   3    32655.26    33861.65    389.35 o 
   1   7   3      192.99      155.38     13.83 o 
   2   7   3     4728.02     4193.90    108.72 o 
   3   7   3       12.06        3.24     10.26 o 
   4   7   3    16294.93    16364.73    404.39 o 
   5   7   3     2437.43     2679.73     90.48 o 
   6   7   3      485.99      510.13     42.83 o 
   7   7   3     1657.30     1400.20     93.34 o 
   8   7   3     4290.43     4539.87    167.09 o 
   9   7   3      396.61      574.76     64.05 o 
  10   7   3     6316.12     6781.27    533.14 o 
  11   7   3       55.63       64.47     24.32 o 
  12   7   3       99.41       34.58     33.70 o 
  13   7   3       34.88      130.21     31.11 o 
 -13   8   3       28.57       16.81     30.17 o 
 -12   8   3      188.40      237.19     38.02 o 
 -11   8   3     1212.35     1303.45    121.98 o 
 -10   8   3     1509.54     1437.67    122.47 o 
  -9   8   3      644.23      806.47     70.22 o 
  -8   8   3       84.47       57.03     36.59 o 
  -7   8   3      172.67      231.50     30.42 o 
  -6   8   3      364.95      375.31     58.38 o 
  -5   8   3    11631.60    12069.75    231.13 o 
  -4   8   3    12881.21    13007.21    288.84 o 
  -3   8   3      818.97     1154.38     67.01 o 
  -2   8   3     3591.96     3245.78     77.91 o 
  -1   8   3      365.39      401.77     30.05 o 
   0   8   3     1938.86     1850.50     71.41 o 
   1   8   3     1755.80     1771.61     69.89 o 
   2   8   3     9918.55     8799.76    143.80 o 
   3   8   3     8281.69     7754.03    170.54 o 
   4   8   3     1549.46     1401.80     73.56 o 
   5   8   3       96.09      107.56     26.62 o 
   6   8   3      348.32      307.79     25.68 o 
   7   8   3        2.04       64.67     37.67 o 
   8   8   3     3119.26     2964.47    176.61 o 
   9   8   3     3041.47     3197.16    174.68 o 
  10   8   3      598.88      583.21     66.51 o 
  11   8   3        8.94       49.03     23.98 o 
  12   8   3      144.28      182.50     50.18 o 
  13   8   3        1.14       21.30     21.80 o 
 -13   9   3      778.88      759.36     96.37 o 
 -12   9   3        5.72       29.81     23.94 o 
 -11   9   3       84.35       54.29     38.17 o 
 -10   9   3       18.46       53.89     18.56 o 
  -9   9   3      748.53      950.06     73.57 o 
  -8   9   3      526.83      705.90     78.72 o 
  -7   9   3       93.81      205.25     41.33 o 
  -6   9   3     9266.38     9824.08    233.31 o 
  -5   9   3     5184.62     5268.07    196.03 o 
  -4   9   3      101.61      215.08     61.79 o 
  -3   9   3    13140.65    13566.84    433.15 o 
  -2   9   3      915.05     1009.99     39.11 o 
  -1   9   3       16.23        6.17     11.40 o 
   0   9   3     1236.75     1301.99     41.13 o 
   1   9   3    16367.04    16697.85    282.82 o 
   2   9   3       77.55      179.09     42.44 o 
   3   9   3     9011.52     9436.29    179.04 o 
   4   9   3     1465.84     1480.02     78.29 o 
   5   9   3       43.91       40.15     43.73 o 
   6   9   3      133.16      153.36     23.65 o 
   7   9   3     1643.47     1589.37    146.07 o 
   8   9   3      917.34     1006.41     84.75 o 
   9   9   3      248.42      187.49     31.47 o 
  10   9   3       77.00       69.74     39.89 o 
  11   9   3     1016.86     1036.24    115.49 o 
  12   9   3       42.37       38.95     41.26 o 
  13   9   3       51.20       60.32     24.25 o 
 -13  10   3        8.17       85.51     22.29 o 
 -12  10   3      169.83       93.06    112.54 o 
 -11  10   3      341.95      325.72     41.80 o 
 -10  10   3      568.43      536.84     65.88 o 
  -9  10   3      258.70      283.29     30.60 o 
  -8  10   3       23.37       71.54     24.65 o 
  -7  10   3       10.40       38.01     43.29 o 
  -6  10   3        2.11       -6.97     25.60 o 
  -5  10   3      150.69      244.13     29.65 o 
  -4  10   3     8843.25     9035.31    190.52 o 
  -3  10   3     1377.27     1575.11    131.68 o 
  -2  10   3      247.55      266.16     28.71 o 
  -1  10   3      883.78      968.99     62.41 o 
   0  10   3     1786.18     1797.47     64.12 o 
   1  10   3     1508.19     1817.67     57.75 o 
   2  10   3    14089.27    14405.58    247.38 o 
   3  10   3      249.78      174.98     22.47 o 
   4  10   3        2.44        7.65     15.74 o 
   5  10   3      270.35      294.78     36.86 o 
   6  10   3        0.90       54.11     17.85 o 
   7  10   3      433.00      444.42     55.44 o 
   8  10   3      968.00      938.26     89.85 o 
   9  10   3      544.13      592.38     60.66 o 
  10  10   3       82.73       74.76     34.31 o 
  11  10   3      216.69      216.84     34.12 o 
  12  10   3      129.78       94.15     36.92 o 
 -12  11   3      251.81      252.61     61.38 o 
 -11  11   3       18.66       17.42     24.11 o 
 -10  11   3      273.97      296.65     67.62 o 
  -9  11   3      158.52      169.88     42.23 o 
  -8  11   3      441.44      457.96     86.03 o 
  -7  11   3      903.87     1112.36     96.29 o 
  -6  11   3     4859.59     5142.50    197.68 o 
  -5  11   3     1442.43     1420.39     82.72 o 
  -4  11   3       76.48       77.71     25.82 o 
  -3  11   3        3.13      -15.61     24.19 o 
  -2  11   3      102.78      111.98     17.33 o 
  -1  11   3       75.92      134.76     25.26 o 
   0  11   3     1123.64     1248.76     66.52 o 
   1  11   3     1900.47     1924.04     60.93 o 
   2  11   3        8.09       58.87     31.07 o 
   3  11   3     4742.81     4750.52    143.88 o 
   4  11   3     4685.23     4974.40    167.43 o 
   5  11   3     2358.48     2511.78    129.92 o 
   6  11   3      135.41      184.38     29.57 o 
   7  11   3      264.72      241.52     34.06 o 
   8  11   3      253.80      173.67     32.20 o 
   9  11   3        0.61       45.44     34.21 o 
  10  11   3     1075.27     1141.59    104.70 o 
  11  11   3       54.71       97.29     32.60 o 
  12  11   3      175.76      152.10     38.44 o 
 -12  12   3      184.02      132.63     46.86 o 
 -11  12   3      324.17      298.13     63.64 o 
 -10  12   3      103.53       46.15     34.54 o 
  -9  12   3        0.05       27.53     48.82 o 
  -8  12   3       64.54       82.81     30.85 o 
  -7  12   3     1386.52     1467.25    164.58 o 
  -6  12   3        4.44       64.07     30.73 o 
  -5  12   3     5236.12     5787.13    161.69 o 
  -4  12   3       33.10       57.10     26.64 o 
  -3  12   3     1452.77     1314.60     96.76 o 
  -2  12   3      619.68      560.82     52.23 o 
  -1  12   3        6.23       -9.01     23.56 o 
   0  12   3      177.72      164.39     17.88 o 
   1  12   3     3755.28     3733.02    101.08 o 
   2  12   3       33.83       82.76     14.21 o 
   3  12   3     1727.34     1961.62     77.56 o 
   4  12   3      680.59      692.40     77.56 o 
   5  12   3     1778.10     1815.68    187.49 o 
   6  12   3      403.48      418.32     50.22 o 
   7  12   3      210.30      241.21     31.44 o 
   8  12   3      463.20      551.95     66.77 o 
   9  12   3      870.29      954.88     99.43 o 
  10  12   3       35.95       65.13     34.57 o 
  11  12   3      688.73      716.58    103.03 o 
 -11  13   3       26.10       63.25     33.47 o 
 -10  13   3      197.88      215.27     40.52 o 
  -9  13   3       20.35       50.98     34.17 o 
  -8  13   3        3.51       31.60     37.72 o 
  -7  13   3      177.99      151.93     37.61 o 
  -6  13   3     2949.32     2663.88    324.20 o 
  -5  13   3     1912.21     1694.75    117.16 o 
  -4  13   3     1679.79     1969.40    390.91 o 
  -3  13   3      485.53      442.69     42.51 o 
  -2  13   3      845.05      760.73     77.43 o 
  -1  13   3      266.04      335.04     32.82 o 
   0  13   3      726.38      805.18     62.53 o 
   1  13   3       14.76       42.39     18.23 o 
   2  13   3      377.98      406.56     33.61 o 
   3  13   3     4234.52     4232.41    150.90 o 
   4  13   3     2282.05     2278.32    190.83 o 
   5  13   3       65.48       49.99     20.83 o 
   6  13   3      175.79      219.50     32.28 o 
   7  13   3       71.05      117.72     38.35 o 
   8  13   3      557.12      504.66     89.15 o 
   9  13   3       16.57       56.43     25.15 o 
  10  13   3     1135.82     1014.74    213.73 o 
  11  13   3      110.54       80.90     44.57 o 
 -10  14   3       52.70       44.06     24.67 o 
  -9  14   3      138.16      151.94     39.10 o 
  -8  14   3        5.26      -21.85     37.83 o 
  -7  14   3      436.68      456.20     63.93 o 
  -6  14   3      142.81      136.75     40.80 o 
  -5  14   3     1209.27     1164.74    177.98 o 
  -4  14   3     2653.54     2516.63    203.48 o 
  -3  14   3       38.90      196.27     47.12 o 
  -2  14   3      665.97      676.77     58.56 o 
  -1  14   3       29.82       57.11     16.30 o 
   0  14   3      181.47      215.61     31.66 o 
   1  14   3       22.74       87.01     42.81 o 
   2  14   3     3625.66     3796.75    130.37 o 
   3  14   3     1190.55     1101.96    105.13 o 
   4  14   3      702.80      620.97     60.93 o 
   5  14   3      346.18      445.38     55.70 o 
   6  14   3       10.33       37.46     56.94 o 
   7  14   3        3.78       58.44     21.85 o 
   8  14   3      658.66      690.56     82.79 o 
   9  14   3      971.73     1033.03    117.32 o 
  10  14   3        0.00       43.07     54.32 o 
  -9  15   3       94.92      113.08     35.24 o 
  -8  15   3       26.37       59.07     27.78 o 
  -7  15   3       13.36       25.71     49.62 o 
  -6  15   3      234.45      245.81     42.47 o 
  -5  15   3      203.64      216.36     67.01 o 
  -4  15   3      186.01      205.39     43.20 o 
  -3  15   3     2249.82     2137.30    153.10 o 
  -2  15   3       74.82       48.73     17.81 o 
  -1  15   3        5.14       26.35     22.16 o 
   0  15   3       52.36       55.98     30.18 o 
   1  15   3     4630.83     5209.26    253.48 o 
   2  15   3        3.24       -2.05     20.51 o 
   3  15   3      391.10      403.61     39.19 o 
   4  15   3        2.58       36.00     34.74 o 
   5  15   3        7.21       63.71     31.32 o 
   6  15   3        0.15       51.96     21.20 o 
   7  15   3      388.74      455.77     72.82 o 
   8  15   3       86.36      118.51     38.32 o 
   9  15   3      247.80      251.42     39.89 o 
  -8  16   3       14.24       38.38     25.43 o 
  -7  16   3        3.76       32.48     43.21 o 
  -6  16   3        0.27       29.31     32.96 o 
  -5  16   3        0.09       11.20     26.12 o 
  -4  16   3      932.88      788.92     69.65 o 
  -3  16   3       38.19       30.47     21.21 o 
  -2  16   3       51.29       18.66     25.33 o 
  -1  16   3      284.23      265.01     45.95 o 
   0  16   3     1046.55     1184.83    134.55 o 
   1  16   3       28.44      248.98     65.97 o 
   2  16   3     2276.04     2397.36    315.23 o 
   3  16   3       31.38       50.96     22.46 o 
   4  16   3       24.44       44.42     28.10 o 
   5  16   3        1.07       -4.73     24.38 o 
   6  16   3       29.84       34.24     18.41 o 
   7  16   3        0.04       19.79     27.70 o 
   8  16   3      777.78      713.90     96.26 o 
  -7  17   3      122.74      104.24     78.36 o 
  -6  17   3      216.63      319.33     74.21 o 
  -5  17   3      283.08      350.03     72.56 o 
  -4  17   3      219.85      251.67     38.07 o 
  -3  17   3       52.31       46.50     13.02 o 
  -2  17   3      148.17      142.92     29.90 o 
  -1  17   3       27.43       25.29     25.75 o 
   0  17   3      143.42      162.36     32.77 o 
   1  17   3      600.36      567.97     63.21 o 
   2  17   3      303.34      373.86     35.33 o 
   3  17   3     1024.49     1091.23    125.14 o 
   4  17   3       16.95        9.34     26.32 o 
   5  17   3      458.75      390.87     73.10 o 
   6  17   3       19.75       62.42     30.03 o 
   7  17   3       54.26       65.39     31.75 o 
  -6  18   3        8.17       20.19     37.70 o 
  -5  18   3     1103.48     1112.09    192.85 o 
  -4  18   3      204.62      176.93     95.33 o 
  -3  18   3       75.30       69.88     18.64 o 
  -2  18   3       88.69       99.35     24.46 o 
  -1  18   3       44.20       26.80     21.25 o 
   0  18   3       75.54       43.01     25.86 o 
   1  18   3      368.49      407.63     56.78 o 
   2  18   3      163.80      156.28     33.90 o 
   3  18   3      259.07      265.33     58.08 o 
   4  18   3       85.39      172.54     60.66 o 
   5  18   3      113.97       83.34     36.74 o 
  -4  19   3       29.33      108.22     31.13 o 
  -3  19   3       13.50       53.90     62.74 o 
  -2  19   3      253.08      271.62     52.51 o 
  -1  19   3       84.69      110.00     31.91 o 
   0  19   3       57.39       35.90     22.76 o 
   1  19   3       49.54       86.85     34.42 o 
   2  19   3       15.94       32.15     23.91 o 
   3  19   3      227.38      210.87     70.10 o 
 -14   0   4      239.96      148.92    127.68 o 
 -12   0   4     6237.24     6720.34    183.00 o 
 -10   0   4     3719.31     3847.57    189.80 o 
  -8   0   4       92.64       52.33     13.82 o 
  -6   0   4    10988.96    11661.01    446.50 o 
  -4   0   4      232.35      267.50     30.48 o 
  -2   0   4     5267.90     4273.01     78.22 o 
   0   0   4      135.59      103.29     11.78 o 
   2   0   4    87024.41    87959.91   1138.11 o 
   4   0   4    75416.25    71185.20    648.47 o 
   6   0   4     2695.29     2389.24     80.04 o 
   8   0   4     1241.80     1125.02    127.20 o 
  10   0   4     6763.57     7597.63    396.86 o 
  12   0   4      130.78      126.09     30.42 o 
  14   0   4       49.78       72.30     28.06 o 
 -15   1   4        6.94      -44.35     44.35 o 
 -14   1   4       38.30       40.62     29.19 o 
 -13   1   4      113.75       82.31     22.25 o 
 -12   1   4       95.09      140.46     23.89 o 
 -11   1   4     5268.09     5358.88    124.91 o 
 -10   1   4     5272.48     5436.39    143.62 o 
  -9   1   4        1.05       46.26     13.80 o 
  -8   1   4        7.09       28.14     15.06 o 
  -7   1   4     2028.18     2020.68     59.21 o 
  -6   1   4       56.23      159.20     91.49 o 
  -5   1   4    10950.88    11491.87    168.86 o 
  -4   1   4    20483.06    20509.09    226.72 o 
  -3   1   4     4558.84     4315.20     60.67 o 
  -2   1   4    53765.43    53324.43    995.86 o 
  -1   1   4     1734.15     2231.22     65.45 o 
   0   1   4     5494.35     5111.03     85.56 o 
   1   1   4        1.09       11.27      9.37 o 
   3   1   4    10545.13     9081.39    127.48 o 
   4   1   4     3829.56     4178.28     67.42 o 
   5   1   4    10532.60     9245.77    137.85 o 
   6   1   4     1080.59      967.35     45.26 o 
   7   1   4        6.94       25.11      7.46 o 
   8   1   4      171.80      217.00     19.66 o 
   9   1   4     7058.12     7386.39    157.72 o 
  10   1   4     2062.15     1977.51    155.72 o 
  11   1   4     1683.25     1676.25    148.91 o 
  12   1   4       10.03       31.54     20.12 o 
  13   1   4       78.20       57.18     21.64 o 
  14   1   4       17.42       16.84     22.53 o 
 -15   2   4       40.87       83.42     34.91 o 
 -14   2   4       18.47       78.95     36.26 o 
 -13   2   4      425.22      459.14     56.49 o 
 -12   2   4      419.82      475.02     41.02 o 
 -11   2   4     1391.56     1251.03     97.52 o 
 -10   2   4      352.14      415.89     34.02 o 
  -9   2   4     2284.84     2328.81     72.46 o 
  -8   2   4       11.15       20.41      8.09 o 
  -7   2   4      163.62      147.40     13.85 o 
  -6   2   4     6211.14     6076.61     94.73 o 
  -5   2   4     4330.90     4276.19     76.65 o 
  -4   2   4      505.79      719.96    191.15 o 
  -3   2   4    42172.05    43498.10    812.31 o 
  -2   2   4     1627.39     1723.52    139.47 o 
  -1   2   4     3093.13     3747.85     55.44 o 
   0   2   4      459.55      571.01     22.00 o 
   1   2   4    61409.24    58522.57    561.50 o 
   2   2   4     3812.47     3358.98     64.83 o 
   3   2   4    38441.09    36230.66    598.02 o 
   4   2   4    18969.96    18112.57    176.08 o 
   5   2   4     1136.79     1069.45     46.46 o 
   6   2   4       44.45       52.86     25.89 o 
   7   2   4      560.61      543.25     33.11 o 
   8   2   4      839.59      905.67     78.08 o 
   9   2   4        9.76       42.95     12.47 o 
  10   2   4     1222.73     1310.74     98.14 o 
  11   2   4     2446.66     2429.04    182.51 o 
  12   2   4      398.47      454.47     68.80 o 
  13   2   4       82.26       62.43     26.16 o 
  14   2   4       33.52       32.93     18.80 o 
 -15   3   4       11.55       15.88     33.33 o 
 -14   3   4       64.98       46.34     56.76 o 
 -13   3   4       95.28      122.86     29.73 o 
 -12   3   4       37.79       74.08     20.68 o 
 -11   3   4        0.21       10.39     17.41 o 
 -10   3   4     2837.24     2987.67    106.56 o 
  -9   3   4        0.04       15.83     10.63 o 
  -8   3   4      333.56      313.17     27.43 o 
  -7   3   4     1014.11     1087.82     52.84 o 
  -6   3   4     1040.25     1122.56     58.76 o 
  -5   3   4      165.76      176.86     45.45 o 
  -4   3   4    86513.24    85975.63    758.67 o 
  -3   3   4     1677.88     1680.06    702.59 o 
  -2   3   4     6128.10     4920.68     74.35 o 
  -1   3   4     3191.58     3037.12     62.36 o 
   0   3   4     4196.77     3796.72     97.76 o 
   1   3   4     1288.56      941.82     35.18 o 
   2   3   4    58809.86    52442.32    583.89 o 
   3   3   4      879.90      776.41     47.27 o 
   4   3   4     1563.22     1278.76     57.27 o 
   5   3   4     1062.24     1100.04     53.40 o 
   6   3   4     3583.64     3556.34     93.02 o 
   7   3   4      214.41      233.49     24.95 o 
   8   3   4       17.67       17.74     16.52 o 
   9   3   4      283.89      307.03     32.02 o 
  10   3   4     1879.48     1969.28    101.56 o 
  11   3   4       29.31       65.56     21.69 o 
  12   3   4      699.17      667.07     55.40 o 
  13   3   4       19.67       48.38     32.21 o 
  14   3   4       84.91       56.19     46.49 o 
 -14   4   4       25.27       41.50     35.16 o 
 -13   4   4       60.30      171.73     37.14 o 
 -12   4   4       43.95       90.28     21.38 o 
 -11   4   4      473.91      507.71     42.56 o 
 -10   4   4     2260.87     2403.95    104.77 o 
  -9   4   4     6151.67     6555.11    136.51 o 
  -8   4   4        8.35       16.07     12.76 o 
  -7   4   4      976.67     1194.00     97.42 o 
  -6   4   4     2166.06     2443.22     69.38 o 
  -5   4   4    16388.66    16626.53    198.33 o 
  -4   4   4      705.87      839.90     84.42 o 
  -3   4   4    13235.83    11904.55    171.65 o 
  -2   4   4     3673.01     4116.99     57.84 o 
  -1   4   4       59.18       52.88      8.00 o 
   0   4   4      227.57      411.05     35.68 o 
   1   4   4     8486.93     7019.11    119.90 o 
   2   4   4     1524.71     1357.98     55.83 o 
   3   4   4    23623.28    20487.01    254.84 o 
   4   4   4    35850.41    35113.48    409.03 o 
   5   4   4     7438.59     6746.06    147.89 o 
   6   4   4      915.29      984.45     79.47 o 
   7   4   4      346.80      377.75     31.97 o 
   8   4   4      623.41      536.85     43.66 o 
   9   4   4        8.34       23.58     25.87 o 
  10   4   4     2095.33     2145.66    142.69 o 
  11   4   4      825.05      841.62     59.88 o 
  12   4   4      178.77      192.70     20.68 o 
  13   4   4        0.67       27.80     32.39 o 
  14   4   4       34.62       43.67     21.98 o 
 -14   5   4        4.04       45.39     27.73 o 
 -13   5   4      104.54      149.57     31.38 o 
 -12   5   4      239.96      262.93     38.87 o 
 -11   5   4     1431.05     1424.52    146.35 o 
 -10   5   4     1671.34     1925.06    140.27 o 
  -9   5   4     2628.59     2718.74    110.67 o 
  -8   5   4      441.57      369.04     27.61 o 
  -7   5   4     1086.84     1492.27     73.20 o 
  -6   5   4      117.91      133.54     19.99 o 
  -5   5   4     7709.94     8209.28    210.95 o 
  -4   5   4     3618.09     3361.35     69.06 o 
  -3   5   4    20491.82    22821.27    243.80 o 
  -2   5   4       14.30       -3.71     15.57 o 
  -1   5   4       38.13      111.98     12.43 o 
   0   5   4     2408.51     2403.37     53.47 o 
   1   5   4     7078.84     7120.00    106.34 o 
   2   5   4     7207.89     6146.31     98.20 o 
   3   5   4    52287.37    52865.37    652.37 o 
   4   5   4       28.83      178.61     30.76 o 
   5   5   4     8523.00     7983.91    135.60 o 
   6   5   4        1.16       16.78     11.20 o 
   7   5   4      121.97      158.77     19.14 o 
   8   5   4     1311.98     1278.08     96.10 o 
   9   5   4     5923.91     6373.15    161.41 o 
  10   5   4      524.92      529.78     46.43 o 
  11   5   4     2495.35     2591.25    116.07 o 
  12   5   4      164.78      152.00     51.18 o 
  13   5   4      174.42      154.60     41.70 o 
  14   5   4        0.05       51.00     33.74 o 
 -14   6   4        0.02       48.01     48.64 o 
 -13   6   4      405.10      392.42     55.09 o 
 -12   6   4     1686.31     1923.70    264.66 o 
 -11   6   4      143.20      271.38     51.56 o 
 -10   6   4     2428.63     2733.55    123.91 o 
  -9   6   4       65.70       91.36     24.80 o 
  -8   6   4      189.96      181.97     26.36 o 
  -7   6   4      228.52      324.98     37.74 o 
  -6   6   4    10567.98    12036.40    320.57 o 
  -5   6   4      783.12      682.87     62.93 o 
  -4   6   4      592.17      617.21     53.79 o 
  -3   6   4     2624.10     2374.03     63.17 o 
  -2   6   4    13684.69    11552.11    161.91 o 
  -1   6   4        4.33      -20.82     20.82 o 
   0   6   4     3384.30     3571.98     82.94 o 
   1   6   4       60.27       34.19      7.64 o 
   2   6   4    14382.39    15401.00    288.59 o 
   3   6   4      363.35      427.51     26.57 o 
   4   6   4    65946.72    63483.26   1942.90 o 
   5   6   4      581.55      575.59     47.01 o 
   6   6   4       96.20       87.17     27.97 o 
   7   6   4      129.94      177.93     16.41 o 
   8   6   4      726.73      814.53     48.74 o 
   9   6   4       34.02      147.30     24.96 o 
  10   6   4     4440.04     4806.17    208.92 o 
  11   6   4      754.51      784.81     83.63 o 
  12   6   4       15.28       18.30     30.59 o 
  13   6   4        3.56       29.96     25.55 o 
  14   6   4        1.04        1.26     36.55 o 
 -14   7   4       22.03      110.73     25.22 o 
 -13   7   4       94.11      126.94     41.83 o 
 -12   7   4       85.21      166.12     42.43 o 
 -11   7   4     4768.34     5656.83    439.32 o 
 -10   7   4      699.02      676.07     61.24 o 
  -9   7   4        4.53       71.77     19.54 o 
  -8   7   4       33.65       58.78     20.33 o 
  -7   7   4      105.67      130.72     42.29 o 
  -6   7   4      766.98      796.10     54.23 o 
  -5   7   4    11258.46    11814.56    200.10 o 
  -4   7   4    14960.57    15872.16    298.38 o 
  -3   7   4     2921.46     2632.50     71.04 o 
  -2   7   4     8133.27     7567.69    141.60 o 
  -1   7   4     4678.13     4115.23     72.24 o 
   0   7   4      412.65      421.14     40.00 o 
   1   7   4      537.74      565.61     31.77 o 
   2   7   4     2009.39     1993.97     46.02 o 
   3   7   4    19392.69    18853.30    475.86 o 
   4   7   4     1709.35     2136.25     94.83 o 
   5   7   4     7175.78     6507.07    137.31 o 
   6   7   4       34.64       10.54     11.65 o 
   7   7   4      690.80      611.07     56.06 o 
   8   7   4        6.28       63.68     16.12 o 
   9   7   4     7410.42     8407.05    200.19 o 
  10   7   4       92.88      227.29     57.03 o 
  11   7   4       69.56       96.24     37.10 o 
  12   7   4       28.36       29.48     24.91 o 
  13   7   4       40.34       34.83     30.63 o 
 -13   8   4      447.52      438.48     70.96 o 
 -12   8   4      746.96      748.46     72.22 o 
 -11   8   4      895.13     1003.32    136.11 o 
 -10   8   4      556.05      700.01     68.38 o 
  -9   8   4      683.23      704.98     67.94 o 
  -8   8   4      295.57      309.68     40.20 o 
  -7   8   4      160.27      148.23     20.07 o 
  -6   8   4     1334.14     1369.39    138.22 o 
  -5   8   4      678.50      806.21     53.38 o 
  -4   8   4     2964.62     3230.21     87.38 o 
  -3   8   4    33272.25    33463.38    647.02 o 
  -2   8   4    11199.41    10486.69    169.21 o 
  -1   8   4       50.67       79.08     11.43 o 
   0   8   4      998.46     1027.29     48.05 o 
   1   8   4     8829.91     9065.17    138.42 o 
   2   8   4       22.94        1.98     14.82 o 
   3   8   4     2988.78     2877.02    106.55 o 
   4   8   4     7193.09     6756.32    156.23 o 
   5   8   4      245.23      332.73     27.17 o 
   6   8   4       24.72       12.60      9.95 o 
   7   8   4       37.28       26.65     10.57 o 
   8   8   4     1383.07     1530.50    133.70 o 
   9   8   4        0.94      -12.71     54.72 o 
  10   8   4     1637.43     1784.73    180.18 o 
  11   8   4     2005.12     1950.30    152.05 o 
  12   8   4      471.49      328.91     51.13 o 
  13   8   4       19.43       13.72     30.02 o 
 -13   9   4       43.19       63.11     59.58 o 
 -12   9   4      160.20      206.86     44.60 o 
 -11   9   4        0.24       18.94     28.51 o 
 -10   9   4     2943.23     2954.22    320.85 o 
  -9   9   4       12.69       59.00     26.06 o 
  -8   9   4      331.49      206.59     29.10 o 
  -7   9   4      921.11      747.80     68.91 o 
  -6   9   4      199.91      246.26     35.48 o 
  -5   9   4     2128.47     2265.27    110.88 o 
  -4   9   4    17508.45    18316.50    344.94 o 
  -3   9   4     2873.25     2783.41    118.38 o 
  -2   9   4     5386.04     5261.33    115.56 o 
  -1   9   4     2105.90     2174.48     53.19 o 
   0   9   4      164.42      126.31     12.90 o 
   1   9   4     3197.84     3510.19    100.13 o 
   2   9   4    10799.70    10468.34    157.16 o 
   3   9   4     1997.17     1927.51     56.73 o 
   4   9   4      199.49      181.49     16.52 o 
   5   9   4     1152.60      960.60     78.71 o 
   6   9   4      386.61      365.79     43.57 o 
   7   9   4       40.16       41.33     19.26 o 
   8   9   4      663.06      603.38     59.60 o 
   9   9   4       36.93       35.65     27.55 o 
  10   9   4      925.07      916.37     92.83 o 
  11   9   4       46.94      118.78     27.11 o 
  12   9   4      351.14      308.77     38.13 o 
  13   9   4       21.69       66.04     25.76 o 
 -13  10   4      108.49       25.85     26.13 o 
 -12  10   4      369.30      400.64     46.64 o 
 -11  10   4       25.17       55.22     47.60 o 
 -10  10   4      151.01      164.92     33.47 o 
  -9  10   4     2970.55     2945.36    342.62 o 
  -8  10   4       52.86       25.53     38.59 o 
  -7  10   4      131.54      166.48     44.82 o 
  -6  10   4      344.36      270.46     28.31 o 
  -5  10   4     6087.26     6586.38    151.22 o 
  -4  10   4       35.88       67.75     23.31 o 
  -3  10   4     3959.32     3799.13    128.44 o 
  -2  10   4       11.59       10.67     14.28 o 
  -1  10   4       37.88       25.85      9.33 o 
   0  10   4       21.43       34.54     13.93 o 
   1  10   4     3507.83     3101.66     96.23 o 
   2  10   4     2052.07     2008.13     59.31 o 
   3  10   4     4599.02     4269.07    128.51 o 
   4  10   4        1.28       -6.83     15.12 o 
   5  10   4     4726.35     4764.83    167.23 o 
   6  10   4      130.48      298.67     32.08 o 
   7  10   4       16.67       27.76     23.85 o 
   8  10   4       26.21       85.96     20.89 o 
   9  10   4        0.48      -11.92     26.49 o 
  10  10   4      524.55      573.22     58.32 o 
  11  10   4      357.57      384.96     57.98 o 
  12  10   4        5.23       69.98     21.95 o 
 -12  11   4      126.89      161.77     31.40 o 
 -11  11   4      478.09      503.49     87.17 o 
 -10  11   4       10.14      -15.55     26.34 o 
  -9  11   4       95.55      118.62     31.50 o 
  -8  11   4      499.80      490.69     56.32 o 
  -7  11   4     1986.26     2536.15    382.23 o 
  -6  11   4       64.04      106.81     31.82 o 
  -5  11   4      279.43      345.15     39.07 o 
  -4  11   4     1897.35     1875.35     90.69 o 
  -3  11   4     3188.05     3236.33    101.52 o 
  -2  11   4     1325.75     1219.64     88.42 o 
  -1  11   4      331.30      256.49     19.97 o 
   0  11   4       36.42       44.18     13.90 o 
   1  11   4       87.37       44.11     19.20 o 
   2  11   4     4802.81     4969.14    151.17 o 
   3  11   4     7062.19     7155.43    173.15 o 
   4  11   4      290.22      370.95     39.05 o 
   5  11   4     1972.74     1996.03    186.15 o 
   6  11   4      848.35      899.73     80.06 o 
   7  11   4      142.35      129.32     24.14 o 
   8  11   4      347.75      340.96     41.51 o 
   9  11   4      615.22      608.45     61.55 o 
  10  11   4       13.65       66.09     27.47 o 
  11  11   4      894.83      897.41    103.53 o 
  12  11   4      324.20      323.07     42.54 o 
 -12  12   4      423.96      406.87     55.96 o 
 -11  12   4       95.94      113.55     55.31 o 
 -10  12   4      192.78      259.31     48.00 o 
  -9  12   4        8.53       28.12     28.37 o 
  -8  12   4       35.51      -24.04     50.65 o 
  -7  12   4        2.03      -33.07     33.07 o 
  -6  12   4     5009.39     5415.72    171.67 o 
  -5  12   4       17.92       31.21     26.85 o 
  -4  12   4      137.51      116.72     29.77 o 
  -3  12   4     1019.10     1313.02     77.99 o 
  -2  12   4      738.11      831.66     80.91 o 
  -1  12   4       12.44       85.14     13.61 o 
   0  12   4      258.22      281.86     26.09 o 
   1  12   4      373.21      377.16     28.19 o 
   2  12   4      346.44      371.38     26.90 o 
   3  12   4       10.71       41.92     12.63 o 
   4  12   4    12416.61    12671.58    499.47 o 
   5  12   4     1283.03     1319.74    109.46 o 
   6  12   4      101.97      128.43     24.71 o 
   7  12   4       26.54       19.58     35.84 o 
   8  12   4      665.04      730.58    100.96 o 
   9  12   4        1.77       43.27     28.54 o 
  10  12   4     1046.00      914.16    140.01 o 
  11  12   4      183.25      157.22     34.75 o 
 -11  13   4      864.12      759.89    136.33 o 
 -10  13   4        2.65       22.40     74.70 o 
  -9  13   4       78.22       43.25     25.65 o 
  -8  13   4        2.66       37.64     35.89 o 
  -7  13   4      191.09      286.00     55.05 o 
  -6  13   4      475.91      571.52     62.62 o 
  -5  13   4     1858.30     1950.57    148.02 o 
  -4  13   4     2528.32     2751.08    111.53 o 
  -3  13   4     2189.59     2080.94    159.69 o 
  -2  13   4       26.66       56.30     29.84 o 
  -1  13   4     1066.57     1045.49    110.65 o 
   0  13   4        6.47       22.89     14.37 o 
   1  13   4       36.02       28.90     23.15 o 
   2  13   4     2055.22     2132.24     83.05 o 
   3  13   4     2201.35     2405.44    228.74 o 
   4  13   4      671.63      633.36     62.05 o 
   5  13   4     1345.84     1415.76    117.24 o 
   6  13   4        0.31        5.98     20.36 o 
   7  13   4        0.04       32.08     19.99 o 
   8  13   4        7.08       27.78     17.94 o 
   9  13   4      675.35      666.68     74.19 o 
  10  13   4      172.70      158.45     41.33 o 
  11  13   4        9.63       78.36     46.14 o 
 -10  14   4        9.56       23.68     37.57 o 
  -9  14   4      323.10      294.49     76.23 o 
  -8  14   4        9.21       25.99     27.09 o 
  -7  14   4        0.49       43.60     66.95 o 
  -6  14   4      853.40      822.37    112.55 o 
  -5  14   4     1962.12     1648.52    127.48 o 
  -4  14   4      593.13      659.03     99.40 o 
  -3  14   4     3000.28     2927.66    146.94 o 
  -2  14   4     2628.46     2560.90    131.16 o 
  -1  14   4      202.10      191.45     32.95 o 
   0  14   4      210.96      292.16     93.39 o 
   1  14   4     2321.26     2338.89     86.03 o 
   2  14   4      913.58      950.88     56.43 o 
   3  14   4     1273.52     1205.04     98.43 o 
   4  14   4      311.39      325.76     36.27 o 
   5  14   4      399.50      417.11     51.52 o 
   6  14   4      506.03      515.04     50.13 o 
   7  14   4        1.75       47.19     20.87 o 
   8  14   4      116.44       -3.11     39.00 o 
   9  14   4       65.18       88.75     30.87 o 
  10  14   4      260.84      192.77     39.00 o 
  -9  15   4      192.56      233.19     40.91 o 
  -8  15   4      196.84      121.30     31.46 o 
  -7  15   4      147.19      176.68     35.79 o 
  -6  15   4       56.52       67.51     49.56 o 
  -5  15   4      759.50      615.92     82.17 o 
  -4  15   4     2197.94     2183.60    149.25 o 
  -3  15   4        5.21      103.25     31.18 o 
  -2  15   4      419.91      412.07     36.14 o 
  -1  15   4        7.87       46.74     20.69 o 
   0  15   4      792.86      826.91     82.45 o 
   1  15   4        5.90       72.57     17.64 o 
   2  15   4     1318.79     1278.50     90.34 o 
   3  15   4      127.88      117.46     22.05 o 
   4  15   4        8.11       20.46     14.64 o 
   5  15   4       59.90       74.71     21.16 o 
   6  15   4       15.54       71.39     21.37 o 
   7  15   4       76.90       20.43     48.43 o 
   8  15   4      442.58      344.52     45.21 o 
   9  15   4       50.02       69.47     25.23 o 
  -8  16   4        1.92       63.42     43.51 o 
  -7  16   4        8.88       14.25     31.66 o 
  -6  16   4      190.98      168.99    105.46 o 
  -5  16   4      291.85      220.81     50.49 o 
  -4  16   4      246.43      215.06     27.11 o 
  -3  16   4     1318.65     1341.72    151.44 o 
  -2  16   4       23.97       46.16     24.35 o 
  -1  16   4        5.86       22.83     16.62 o 
   0  16   4       10.70        6.74     25.90 o 
   1  16   4     1444.65     1465.95    386.20 o 
   2  16   4      222.32      322.97     38.63 o 
   3  16   4      184.83      190.69     30.10 o 
   4  16   4       13.06       28.76     16.29 o 
   5  16   4      398.32      413.49     52.57 o 
   6  16   4       80.52       64.03     22.06 o 
   7  16   4       39.26       24.24     19.93 o 
   8  16   4       22.91       51.20     20.25 o 
  -7  17   4        5.27       18.46     28.81 o 
  -6  17   4        3.86      -14.39     37.81 o 
  -5  17   4      269.25      311.20     70.82 o 
  -4  17   4      387.24      275.41     38.66 o 
  -3  17   4       25.70       49.72     15.81 o 
  -2  17   4        4.32       10.73     24.35 o 
  -1  17   4      464.16      376.86     58.93 o 
   0  17   4       17.27       35.70     52.26 o 
   1  17   4       22.38       57.33     41.13 o 
   2  17   4     1377.80     1319.23    138.77 o 
   3  17   4      206.20      205.17     42.84 o 
   4  17   4      228.25      187.83     44.59 o 
   5  17   4      212.32      159.14     44.20 o 
   6  17   4      318.66      294.10     45.01 o 
   7  17   4       41.81       40.59     22.09 o 
  -6  18   4      458.52      459.82     58.45 o 
  -5  18   4      118.67       66.77     41.28 o 
  -4  18   4       39.53       84.64     30.68 o 
  -3  18   4        3.00       76.91     21.92 o 
  -2  18   4      792.70      695.13     75.22 o 
  -1  18   4       71.21       85.14     68.80 o 
   0  18   4        0.21       55.75     31.82 o 
   1  18   4       10.70       34.85     20.26 o 
   2  18   4        0.69        2.44     27.96 o 
   3  18   4       88.18      121.50     44.65 o 
   4  18   4     1155.74     1070.04    133.16 o 
   5  18   4      552.70      559.49     77.47 o 
  -3  19   4      326.23      221.84     66.54 o 
  -2  19   4       34.99       27.59     21.77 o 
  -1  19   4      317.29      362.10     45.62 o 
   0  19   4       59.27       66.09     18.94 o 
   1  19   4      244.66      205.97     61.30 o 
   2  19   4       88.99      118.20     78.36 o 
   3  19   4      591.49      496.66     50.06 o 
 -15   0   5        3.92      111.81     42.23 o 
 -11   0   5     9082.24     9974.81    290.89 o 
  -9   0   5      944.22     1129.17     97.63 o 
  -7   0   5      130.53      142.74     43.70 o 
  -5   0   5     6864.10     6350.91    248.86 o 
  -3   0   5    27293.46    26811.57    344.02 o 
  -1   0   5      196.56      123.20     12.66 o 
   1   0   5     5504.47     5954.94    115.88 o 
   3   0   5   143663.00   153376.97   1652.99 o 
   5   0   5    23481.42    23608.09    352.99 o 
   7   0   5      177.87      214.51     35.67 o 
   9   0   5     6274.39     5786.75    178.92 o 
  11   0   5      574.51      693.85     81.00 o 
  13   0   5      241.67      196.07     40.33 o 
 -15   1   5       95.59       45.04     33.29 o 
 -14   1   5       81.39       83.10     69.82 o 
 -13   1   5      166.88      186.65     29.57 o 
 -12   1   5     2616.02     2477.46    131.41 o 
 -11   1   5     2310.72     2300.19    148.80 o 
 -10   1   5     2998.35     2897.67    110.44 o 
  -9   1   5     1434.16     1453.74     97.68 o 
  -8   1   5     3251.99     3329.46    100.39 o 
  -7   1   5       14.47       28.74     11.85 o 
  -6   1   5     6522.50     6237.85    168.03 o 
  -5   1   5      449.07      596.67     28.20 o 
  -4   1   5      265.86      267.08     35.10 o 
  -3   1   5    11369.59    10312.23    159.45 o 
  -2   1   5    83123.82    81427.09   1301.32 o 
  -1   1   5    64600.82    58854.07   1070.73 o 
   0   1   5     6664.60     5371.13    113.61 o 
   1   1   5    25796.16    24930.62    225.70 o 
   2   1   5    36233.25    37300.70    265.55 o 
   3   1   5     4170.42     4389.38     83.37 o 
   4   1   5    37715.86    39948.00    271.43 o 
   5   1   5     5933.29     6257.17    104.61 o 
   6   1   5      101.67      115.69     16.03 o 
   7   1   5       11.04       12.85     11.74 o 
   8   1   5     1152.72     1029.53     62.74 o 
   9   1   5       68.39      106.05     17.23 o 
  10   1   5     3620.40     3661.33    143.03 o 
  11   1   5     1208.86     1222.31     99.29 o 
  12   1   5      144.35       90.62     18.46 o 
  13   1   5      258.02      236.96     38.09 o 
  14   1   5      178.25      165.60     87.84 o 
 -15   2   5        0.35       24.64     21.48 o 
 -14   2   5        9.80      -10.77     34.06 o 
 -13   2   5        5.39       20.54     21.08 o 
 -12   2   5        2.37       65.38     15.94 o 
 -11   2   5     1264.87     1228.79    106.28 o 
 -10   2   5     6122.33     6522.97    145.88 o 
  -9   2   5       70.74       57.46     13.82 o 
  -8   2   5       82.81       62.57     11.07 o 
  -7   2   5       35.07       20.80      8.54 o 
  -6   2   5        4.91       28.37     10.98 o 
  -5   2   5     2928.55     2729.54     67.83 o 
  -4   2   5    63296.37    64168.96    698.74 o 
  -3   2   5    29652.25    30579.52    923.42 o 
  -2   2   5    24453.28    25243.29    320.14 o 
   0   2   5      111.36       17.11      5.19 o 
   1   2   5     3120.26     3137.14     56.82 o 
   2   2   5    34450.05    36094.52    378.31 o 
   3   2   5    18475.64    18695.26    176.07 o 
   4   2   5     2413.36     1996.61     44.52 o 
   5   2   5        7.91       -4.03     12.92 o 
   6   2   5    13044.99    13422.11    209.20 o 
   7   2   5      456.90      477.04     33.54 o 
   8   2   5      311.45      286.00     24.42 o 
   9   2   5     1651.91     1706.83    118.76 o 
  10   2   5     3802.57     3551.76    162.50 o 
  11   2   5      288.27      368.57     30.19 o 
  12   2   5      472.19      477.39     46.99 o 
  13   2   5      374.68      289.64     35.55 o 
  14   2   5        3.58       15.56     19.17 o 
 -15   3   5      113.98      118.12     35.56 o 
 -14   3   5       15.70       23.64     32.18 o 
 -13   3   5        2.52       58.98     22.07 o 
 -12   3   5       84.85       86.36     20.10 o 
 -11   3   5      778.20      757.87     58.86 o 
 -10   3   5       90.03      124.91     15.56 o 
  -9   3   5     6631.37     6815.41    158.83 o 
  -8   3   5       32.56       53.28     12.75 o 
  -7   3   5      569.99      673.62     48.93 o 
  -6   3   5     3514.51     3159.67     68.23 o 
  -5   3   5    17641.79    16563.24    197.22 o 
  -4   3   5     9727.48     9292.18    195.50 o 
  -3   3   5    33576.60    35648.85    286.24 o 
  -2   3   5      531.99      409.60     26.59 o 
  -1   3   5     7521.92     5241.57    116.28 o 
   0   3   5     4348.86     3771.58     98.44 o 
   1   3   5       98.33       70.58      6.54 o 
   2   3   5     4667.52     4669.79     77.02 o 
   3   3   5    15364.16    15428.47    204.91 o 
   4   3   5     2179.70     2261.86     48.79 o 
   5   3   5    16101.82    16121.91    179.75 o 
   6   3   5      848.48      935.76     73.91 o 
   7   3   5      313.03      287.32     25.82 o 
   8   3   5        0.16        4.70     19.91 o 
   9   3   5       26.39       49.78     17.38 o 
  10   3   5      173.94      233.15     27.25 o 
  11   3   5     2261.96     1855.52    152.97 o 
  12   3   5       79.50       85.18     21.19 o 
  13   3   5      136.85      134.98     30.50 o 
  14   3   5        5.42       72.51     33.73 o 
 -14   4   5        6.50       64.35     27.80 o 
 -13   4   5       29.44      127.56     31.62 o 
 -12   4   5        0.68       24.02     19.51 o 
 -11   4   5       59.51       41.14     15.74 o 
 -10   4   5     3097.89     3132.34    151.19 o 
  -9   4   5     1247.86     1469.21    137.62 o 
  -8   4   5     2271.04     2197.63     44.10 o 
  -7   4   5      731.22      719.31     54.17 o 
  -6   4   5      739.59      684.86     44.30 o 
  -5   4   5      503.40      637.68     53.27 o 
  -4   4   5    30338.59    30078.27    312.08 o 
  -3   4   5      821.52     1215.47     53.73 o 
  -2   4   5       66.25      166.65     13.85 o 
  -1   4   5     5562.49     4810.81    139.51 o 
   0   4   5     2756.79     2488.95     59.86 o 
   1   4   5     3665.39     3394.68     60.21 o 
   2   4   5     5953.64     5890.01     86.59 o 
   3   4   5    11237.95    11124.62    201.36 o 
   4   4   5       15.64       97.80     28.77 o 
   5   4   5     4142.54     3716.20    101.83 o 
   6   4   5     8019.73     8316.98    145.64 o 
   7   4   5      907.34     1162.99     90.44 o 
   8   4   5       64.91      124.73     22.51 o 
   9   4   5     1009.47      902.63     81.04 o 
  10   4   5      637.63      620.96     53.68 o 
  11   4   5     1232.29     1269.12    101.37 o 
  12   4   5     1032.80      978.57     86.93 o 
  13   4   5      277.60      291.55     77.97 o 
  14   4   5       41.95       80.94     29.60 o 
 -14   5   5       34.60       20.31     17.15 o 
 -13   5   5      206.23      211.16     36.12 o 
 -12   5   5      106.51      124.13     24.58 o 
 -11   5   5      213.87      269.74     37.18 o 
 -10   5   5     2634.34     2766.59    201.43 o 
  -9   5   5     2081.14     2259.30    134.26 o 
  -8   5   5      452.92      426.28     31.70 o 
  -7   5   5        1.82       10.89     22.02 o 
  -6   5   5     1493.68     2501.71    187.30 o 
  -5   5   5     4716.89     4051.33     81.65 o 
  -4   5   5     7122.84     7790.46    132.68 o 
  -3   5   5     6291.29     5278.25     81.97 o 
  -2   5   5    11014.65     9530.14    174.44 o 
  -1   5   5      545.23      325.72     28.00 o 
   0   5   5     4711.71     4781.85     97.18 o 
   1   5   5     2054.76     2118.50     41.85 o 
   2   5   5     3883.09     4078.68     61.98 o 
   3   5   5      253.47      228.15     19.27 o 
   4   5   5    64573.78    64639.80   1534.50 o 
   5   5   5     3526.45     3635.90     79.45 o 
   6   5   5     1396.65     1409.92     64.45 o 
   7   5   5      109.94       91.26     17.04 o 
   8   5   5       72.84       55.35     22.28 o 
   9   5   5       88.86       93.34     24.75 o 
  10   5   5     2916.14     2899.98    141.40 o 
  11   5   5     1476.49     1528.43    114.20 o 
  12   5   5       75.97       89.02     32.69 o 
  13   5   5        0.82       32.82     39.30 o 
  14   5   5      384.66      387.50     52.34 o 
 -14   6   5        3.90       30.21     21.45 o 
 -13   6   5      234.72      258.16     45.08 o 
 -12   6   5      233.63      274.44     67.99 o 
 -11   6   5     2486.54     2607.72    137.35 o 
 -10   6   5      454.46      617.00     54.89 o 
  -9   6   5       87.73       84.49     26.74 o 
  -8   6   5       28.76       37.29     21.89 o 
  -7   6   5      751.38      545.39     42.10 o 
  -6   6   5      500.10      499.03     40.11 o 
  -5   6   5     3571.32     4075.02    221.29 o 
  -4   6   5       28.74       63.03      9.53 o 
  -3   6   5     7266.45     6884.10    113.04 o 
  -2   6   5       88.09      211.17     21.71 o 
  -1   6   5    13717.90    13709.84    277.34 o 
   0   6   5     1783.34     1631.85     45.53 o 
   1   6   5        1.56      -12.20     12.97 o 
   2   6   5     4717.21     4475.62     73.23 o 
   3   6   5    29759.59    29739.95    313.88 o 
   4   6   5      520.56      534.11     47.67 o 
   5   6   5    16299.22    15639.62    243.87 o 
   6   6   5       55.42       32.51     16.60 o 
   7   6   5      354.53      435.31     38.77 o 
   8   6   5     1344.35     1316.51     97.53 o 
   9   6   5     4376.86     4200.10    158.51 o 
  10   6   5      401.42      459.73     42.01 o 
  11   6   5      721.54      714.01     79.98 o 
  12   6   5        6.39       25.44     24.96 o 
  13   6   5      725.75      772.09     84.27 o 
 -14   7   5       11.27        6.17     27.62 o 
 -13   7   5       18.67       35.46     38.60 o 
 -12   7   5     2043.70     2179.92    198.05 o 
 -11   7   5      771.83      775.32    117.59 o 
 -10   7   5      481.80      511.41     58.73 o 
  -9   7   5      390.04      421.35     46.79 o 
  -8   7   5      214.71      188.21     20.37 o 
  -7   7   5       11.40       29.03     12.87 o 
  -6   7   5       91.42      105.30     45.35 o 
  -5   7   5     2211.69     2010.92    107.68 o 
  -4   7   5     3485.35     3651.58     80.78 o 
  -3   7   5     4314.89     3868.43     69.22 o 
  -2   7   5    52231.32    52789.70    760.26 o 
  -1   7   5     1661.74     1470.86     45.58 o 
   0   7   5      807.62      798.81     74.31 o 
   1   7   5       25.20       70.03     10.61 o 
   2   7   5     3066.85     2832.59     60.06 o 
   3   7   5      323.73      321.15     28.69 o 
   4   7   5    20152.44    20233.07    325.49 o 
   5   7   5      409.26      422.50     34.87 o 
   6   7   5     2422.25     2180.36     74.64 o 
   7   7   5        2.05       17.74     14.63 o 
   8   7   5      212.86      200.41     23.25 o 
   9   7   5      125.34      202.14     47.68 o 
  10   7   5     3112.78     3325.62    291.80 o 
  11   7   5      140.41      135.80     30.51 o 
  12   7   5      647.71      621.23     94.05 o 
  13   7   5        4.63       74.60     30.53 o 
 -13   8   5      117.23       95.67     27.93 o 
 -12   8   5        0.44       11.48     18.54 o 
 -11   8   5      981.83     1058.54    161.64 o 
 -10   8   5     3797.83     3931.98    268.58 o 
  -9   8   5      133.80      156.53     27.65 o 
  -8   8   5        8.87       32.96     25.40 o 
  -7   8   5        5.23       23.45     12.18 o 
  -6   8   5       32.15       13.14     16.17 o 
  -5   8   5     2785.29     2854.87    125.84 o 
  -4   8   5    16920.81    17650.99    330.47 o 
  -3   8   5     5091.92     4810.47    149.72 o 
  -2   8   5     7819.91     8331.15    140.23 o 
  -1   8   5    10229.78     9870.99    148.91 o 
   0   8   5     1137.51     1020.88     58.87 o 
   1   8   5      313.40      280.03     30.16 o 
   2   8   5     2016.66     1980.13     47.89 o 
   3   8   5     5264.07     5767.80    118.77 o 
   4   8   5      452.03      496.69     32.49 o 
   5   8   5     3753.41     3717.35    129.69 o 
   6   8   5     2052.86     1869.52     69.50 o 
   7   8   5      575.90      540.69     46.79 o 
   8   8   5       64.07       48.54     30.30 o 
   9   8   5      398.13      468.83     60.09 o 
  10   8   5     2246.82     2470.65    186.69 o 
  11   8   5       29.18       57.63     25.53 o 
  12   8   5      142.43      168.39     37.56 o 
  13   8   5      108.59       75.94     26.17 o 
 -13   9   5      130.52      122.95     34.79 o 
 -12   9   5       53.09       83.30     30.79 o 
 -11   9   5      785.32      780.52     86.57 o 
 -10   9   5       30.00      100.99     27.19 o 
  -9   9   5     2446.55     2742.96    231.70 o 
  -8   9   5        3.27       16.20     22.58 o 
  -7   9   5      128.39      129.19     35.33 o 
  -6   9   5     1154.04     1375.41    115.50 o 
  -5   9   5     4167.59     4104.51    146.27 o 
  -4   9   5      720.90      737.73     63.37 o 
  -3   9   5    26939.49    28447.39    518.17 o 
  -2   9   5     1497.12     1280.33     44.23 o 
  -1   9   5     1110.82      980.90     72.38 o 
   0   9   5        2.04      -21.41     21.41 o 
   1   9   5     1771.33     1930.36     68.40 o 
   2   9   5      729.21      710.35     50.92 o 
   3   9   5      929.09     1002.92     64.04 o 
   4   9   5     2571.45     2602.27     98.69 o 
   5   9   5     2013.63     1757.65    158.52 o 
   6   9   5      157.00      188.01     44.87 o 
   7   9   5      936.84      994.73     96.07 o 
   8   9   5      110.46       83.09     27.39 o 
   9   9   5       17.86       25.73     37.08 o 
  10   9   5        2.22       67.02     50.14 o 
  11   9   5     2010.59     1989.27    176.27 o 
  12   9   5       62.08       65.38     25.32 o 
 -13  10   5        4.80        4.40     32.27 o 
 -12  10   5       37.12       63.18     46.56 o 
 -11  10   5      395.81      303.28     51.61 o 
 -10  10   5     1749.41     1881.17    203.48 o 
  -9  10   5      202.32      124.71    145.01 o 
  -8  10   5     1243.40     1229.74    182.10 o 
  -7  10   5      255.33      257.10     46.33 o 
  -6  10   5      309.40      298.05     27.01 o 
  -5  10   5      139.08      172.76     22.80 o 
  -4  10   5     3941.41     4181.10    157.67 o 
  -3  10   5       28.63       18.35     18.13 o 
  -2  10   5      310.51      348.35     23.37 o 
  -1  10   5       97.48       96.54     14.17 o 
   0  10   5      494.45      603.71     51.11 o 
   1  10   5     1132.90     1252.38     62.14 o 
   2  10   5     5057.88     5230.91    153.42 o 
   3  10   5     1186.18     1157.68     54.94 o 
   4  10   5     2325.92     2332.08    100.96 o 
   5  10   5       61.56       38.43     15.69 o 
   6  10   5     1401.20     1488.66    119.70 o 
   7  10   5       21.12        0.59     27.54 o 
   8  10   5      210.34      173.54     49.12 o 
   9  10   5      300.14      301.78     48.24 o 
  10  10   5      212.42      289.08     42.95 o 
  11  10   5       61.03       41.16     38.29 o 
  12  10   5      652.98      675.55     79.11 o 
 -12  11   5      125.32       88.91     24.33 o 
 -11  11   5      128.99       79.29     30.13 o 
 -10  11   5      331.07      334.40     41.42 o 
  -9  11   5     1450.85     1325.74    185.71 o 
  -8  11   5      278.52      314.87     44.18 o 
  -7  11   5       48.32       42.26     37.04 o 
  -6  11   5     1480.10     1290.24    132.70 o 
  -5  11   5     1271.53     1350.58    104.63 o 
  -4  11   5     2293.60     2404.38    119.52 o 
  -3  11   5       83.67       99.87     18.56 o 
  -2  11   5     3696.68     3544.76    108.66 o 
  -1  11   5       57.32       58.97     13.99 o 
   0  11   5      288.85      361.25     35.24 o 
   1  11   5      576.06      573.59     41.48 o 
   2  11   5     2763.32     2937.12    107.65 o 
   3  11   5     1703.72     1609.85     90.92 o 
   4  11   5     5540.64     5115.41    226.26 o 
   5  11   5     9328.30    10084.23    271.95 o 
   6  11   5       19.61       39.04     19.73 o 
   7  11   5       68.87       54.89     21.99 o 
   8  11   5      188.89      156.50     30.09 o 
   9  11   5        6.59       35.44     31.54 o 
  10  11   5      544.08      453.87     58.53 o 
  11  11   5      332.39      386.04     57.79 o 
  12  11   5       19.16      104.12     32.34 o 
 -12  12   5      173.54      206.86     44.62 o 
 -11  12   5      567.30      537.25     77.46 o 
 -10  12   5        1.28       28.29     30.90 o 
  -9  12   5        1.71       -0.41     32.53 o 
  -8  12   5      184.45      199.48     41.00 o 
  -7  12   5        0.19       -1.25     23.43 o 
  -6  12   5       36.00       -5.75     15.92 o 
  -5  12   5     1429.04     1381.33    130.08 o 
  -4  12   5      165.93      199.28     26.76 o 
  -3  12   5     7988.78     9193.49    223.95 o 
  -2  12   5      261.00      383.14     46.62 o 
  -1  12   5      998.68      890.28     76.32 o 
   0  12   5        3.14        9.59     16.94 o 
   1  12   5       36.45       29.85     16.91 o 
   2  12   5       41.67       72.86     43.74 o 
   3  12   5     9587.14    10460.40    233.74 o 
   4  12   5      367.43      593.27    170.10 o 
   5  12   5     3121.93     3261.93    283.63 o 
   6  12   5      191.60      188.29     34.62 o 
   7  12   5       38.58       12.75     23.01 o 
   8  12   5      606.66      646.58     86.39 o 
   9  12   5      452.79      452.88     46.04 o 
  10  12   5      201.95      211.24     52.75 o 
  11  12   5      241.97      190.89     36.76 o 
 -11  13   5       22.52        4.27     64.45 o 
 -10  13   5      175.03      155.80     58.92 o 
  -9  13   5       81.00       34.31     98.38 o 
  -8  13   5      589.98      551.79     63.80 o 
  -7  13   5       84.58       80.32     29.54 o 
  -6  13   5      879.65      850.48    137.48 o 
  -5  13   5     1723.72     1545.46    142.79 o 
  -4  13   5        6.32       29.16     19.19 o 
  -3  13   5      180.08      281.25     42.11 o 
  -2  13   5     7399.37     8207.77    213.33 o 
  -1  13   5      230.47      223.10     70.23 o 
   0  13   5       66.58      122.46     16.95 o 
   1  13   5      157.56      193.38     21.34 o 
   2  13   5      660.68      723.46     55.76 o 
   3  13   5     1953.71     1771.53    148.48 o 
   4  13   5     3755.93     4021.46    195.22 o 
   5  13   5      478.44      504.31     52.12 o 
   6  13   5       53.74       53.02     27.31 o 
   7  13   5       25.15       40.34     25.35 o 
   8  13   5      118.32       62.67     29.59 o 
   9  13   5        2.22       63.64     28.01 o 
  10  13   5      324.23      293.28     44.59 o 
 -10  14   5      335.97      262.95     44.01 o 
  -9  14   5      430.76      475.16     66.38 o 
  -8  14   5      375.72      326.74     54.75 o 
  -7  14   5       12.56       46.20     40.16 o 
  -6  14   5      258.54      185.86     42.46 o 
  -5  14   5     1897.67     1683.67    195.64 o 
  -4  14   5     2149.42     2114.84    178.06 o 
  -3  14   5     1697.50     1839.22    101.84 o 
  -2  14   5      290.70      398.30     55.29 o 
  -1  14   5     1807.52     1862.88     99.10 o 
   0  14   5      107.05      109.83     20.62 o 
   1  14   5       50.98       20.50     17.27 o 
   2  14   5      978.37      955.53     68.25 o 
   3  14   5     1015.79      934.81     82.19 o 
   4  14   5       41.12       72.47     20.55 o 
   5  14   5      547.50      600.00     60.06 o 
   6  14   5      606.90      644.00     79.74 o 
   7  14   5       56.20       46.98     27.70 o 
   8  14   5        1.80        7.36     32.98 o 
   9  14   5      102.82       97.30     32.07 o 
  10  14   5      161.84      134.11     34.81 o 
  -9  15   5      649.03      479.44     98.08 o 
  -8  15   5        3.07      136.39     41.14 o 
  -7  15   5       48.87       58.91     40.28 o 
  -6  15   5      419.42      405.40     88.86 o 
  -5  15   5      262.60      251.42     70.26 o 
  -4  15   5      170.59      139.39     26.41 o 
  -3  15   5     3889.54     4029.21    157.22 o 
  -2  15   5     1377.84     1364.01    133.36 o 
  -1  15   5        1.05      -27.54     27.54 o 
   0  15   5      210.94      235.04     29.27 o 
   1  15   5      138.03      133.59     26.72 o 
   2  15   5       69.13       21.47     11.44 o 
   3  15   5       34.01       38.31     18.74 o 
   4  15   5       63.86       73.45     24.34 o 
   5  15   5      420.44      336.57     43.79 o 
   6  15   5       37.36       57.87     31.46 o 
   7  15   5      106.20      106.37     31.63 o 
   8  15   5        4.32       28.05     30.69 o 
   9  15   5        2.45        2.49     35.58 o 
  -8  16   5      288.25      170.88     32.97 o 
  -7  16   5       42.83       52.61     25.78 o 
  -6  16   5        0.04       39.88     28.56 o 
  -5  16   5       27.87       39.45     45.08 o 
  -4  16   5      916.92      768.89    103.56 o 
  -3  16   5        4.40       15.31     37.95 o 
  -2  16   5      255.49      291.23     26.28 o 
  -1  16   5      169.73      104.36     35.71 o 
   0  16   5        5.70       14.88     20.34 o 
   1  16   5      449.74      475.59     56.42 o 
   2  16   5      429.04      482.16     44.03 o 
   3  16   5        1.92       30.24     13.64 o 
   4  16   5      127.89      136.90     39.31 o 
   5  16   5      259.04      215.88     34.64 o 
   6  16   5      464.63      438.61     59.96 o 
   7  16   5       53.64       23.59     28.42 o 
   8  16   5       71.85       96.88     22.36 o 
  -7  17   5        1.26       95.20     36.63 o 
  -6  17   5        2.05       14.37     28.70 o 
  -5  17   5      131.94      101.42     28.17 o 
  -4  17   5       54.36       53.02     17.24 o 
  -3  17   5       87.12       95.39     24.75 o 
  -2  17   5     1221.16     1179.13    120.26 o 
  -1  17   5        1.06       37.22     26.33 o 
   0  17   5      126.53      136.97     32.09 o 
   1  17   5      174.08      169.07     23.93 o 
   2  17   5       63.46       56.70     28.37 o 
   3  17   5      208.06      153.81     42.03 o 
   4  17   5      203.58      131.41     42.91 o 
   5  17   5     1338.53     1298.01    151.10 o 
   6  17   5      355.00      356.67     49.40 o 
   7  17   5        3.09       40.77     46.38 o 
  -6  18   5        1.29       55.39     26.13 o 
  -5  18   5       74.60       99.79     33.03 o 
  -4  18   5       10.16       54.81     17.53 o 
  -3  18   5      517.33      406.59     55.34 o 
  -2  18   5       48.93       99.61     21.20 o 
  -1  18   5     1014.16      887.79    114.64 o 
   0  18   5       28.56       37.44     22.05 o 
   1  18   5       17.36       49.99     19.27 o 
   2  18   5      139.14      154.50     35.28 o 
   3  18   5      574.06      638.03     77.51 o 
   4  18   5      222.85      278.01     65.41 o 
   5  18   5      619.46      523.79     98.81 o 
  -3  19   5       28.12       43.01     20.75 o 
  -2  19   5      615.09      539.49     56.87 o 
  -1  19   5       38.07       47.35     32.62 o 
   0  19   5       22.09       36.32     16.08 o 
   1  19   5       67.86       28.52     20.95 o 
   2  19   5        0.52      -14.71     48.72 o 
   3  19   5       74.14      138.66     49.56 o 
 -14   0   6      130.26       89.84     39.30 o 
 -12   0   6     1911.14     1520.38    198.50 o 
 -10   0   6      641.70      673.67     60.44 o 
  -8   0   6     7656.39     8044.27    215.57 o 
  -6   0   6       12.29        4.69     14.63 o 
  -4   0   6     1147.82     1513.98     90.66 o 
   0   0   6      529.24      472.65     32.43 o 
   2   0   6    13080.08    14382.06    259.33 o 
   4   0   6    35264.19    36867.98    660.95 o 
   6   0   6      776.65      788.05    100.70 o 
   8   0   6      625.31      640.42     72.20 o 
  10   0   6     2250.48     2081.70    195.91 o 
  12   0   6     1151.10     1110.69    153.43 o 
  14   0   6      188.43      178.09     48.35 o 
 -15   1   6       15.30       39.42     32.24 o 
 -14   1   6        5.30       44.56     28.13 o 
 -13   1   6       61.40       65.60     27.28 o 
 -12   1   6       52.40       51.57     14.91 o 
 -11   1   6     2827.30     2938.40    152.23 o 
 -10   1   6     2722.28     3080.78    124.74 o 
  -9   1   6      695.73      707.49     56.21 o 
  -8   1   6      197.78      185.04     21.17 o 
  -7   1   6     7501.60     7263.98    147.78 o 
  -6   1   6     2789.01     2865.87     80.63 o 
  -5   1   6      374.28      317.14     25.01 o 
  -4   1   6    11195.73    10704.50    141.04 o 
  -3   1   6    15537.77    16394.45    335.64 o 
  -2   1   6     5271.59     5808.11    287.40 o 
  -1   1   6    38257.82    41570.87    828.68 o 
   0   1   6     3354.00     3359.68     56.85 o 
   1   1   6     4579.87     4633.31     61.31 o 
   2   1   6     9576.81     9346.00    135.07 o 
   3   1   6    72027.30    77795.02    757.10 o 
   4   1   6     4110.49     4226.88     77.92 o 
   5   1   6     4867.38     4564.38     82.61 o 
   6   1   6     1378.17     1164.33     32.72 o 
   7   1   6     3295.17     3223.44     96.95 o 
   8   1   6       33.90       62.03     15.11 o 
   9   1   6     2982.66     2749.51    149.03 o 
  10   1   6      768.63      815.96     75.10 o 
  11   1   6       75.07       63.46     26.74 o 
  12   1   6       15.62       32.36     23.40 o 
  13   1   6      988.61      947.82     92.58 o 
  14   1   6       18.25       14.96     20.51 o 
 -15   2   6      428.57      568.54     98.92 o 
 -14   2   6       17.87       21.92     64.69 o 
 -13   2   6        2.56       33.81     21.99 o 
 -12   2   6        5.10       21.56     20.36 o 
 -11   2   6     1848.09     1905.12    124.96 o 
 -10   2   6     4752.76     5003.12    144.82 o 
  -9   2   6     2549.28     2528.69     99.54 o 
  -8   2   6     3298.52     3242.06    103.31 o 
  -7   2   6        2.37       -1.46     14.38 o 
  -6   2   6      800.43      853.44     54.54 o 
  -5   2   6     4292.77     4481.72     79.20 o 
  -4   2   6     1810.13     1929.32    121.26 o 
  -3   2   6    41203.51    41330.97   1008.05 o 
  -2   2   6     2901.36     2818.04     50.17 o 
  -1   2   6    42892.52    41181.06   1337.20 o 
   0   2   6      643.72      549.72     27.21 o 
   1   2   6     4437.83     3629.28     55.69 o 
   2   2   6     6202.75     5845.17     84.47 o 
   3   2   6       48.96       38.93     12.34 o 
   4   2   6    29100.59    32203.87    334.89 o 
   5   2   6     6204.23     5563.86     90.75 o 
   6   2   6     2214.42     2343.73     76.53 o 
   7   2   6     5834.34     5749.81    150.08 o 
   8   2   6      309.16      349.31     31.54 o 
   9   2   6      286.77      339.88     28.82 o 
  10   2   6      576.35      562.02     47.36 o 
  11   2   6     1949.23     1844.36    136.34 o 
  12   2   6      145.08      107.17     25.74 o 
  13   2   6        1.24       68.22     22.34 o 
  14   2   6      255.16      232.43     32.70 o 
 -15   3   6        4.92       27.98     20.63 o 
 -14   3   6      212.34      181.44     40.08 o 
 -13   3   6        3.87       77.02     27.88 o 
 -12   3   6       13.40       36.79     16.28 o 
 -11   3   6        0.16       20.78     13.31 o 
 -10   3   6     4971.14     5058.17    126.89 o 
  -9   3   6      281.33      364.39     38.85 o 
  -8   3   6     2607.79     2646.84     45.26 o 
  -7   3   6      415.18      508.92     32.32 o 
  -6   3   6      988.79     1023.27     35.05 o 
  -5   3   6       28.91        1.17      9.81 o 
  -4   3   6    31949.37    31964.33    640.89 o 
  -3   3   6     8221.07     7385.32    220.65 o 
  -2   3   6      634.33      662.33     41.22 o 
  -1   3   6     3192.44     3089.24    125.62 o 
   0   3   6    18334.60    18077.40    378.44 o 
   1   3   6     1193.21     1274.52     46.98 o 
   2   3   6     2358.24     2724.44     65.69 o 
   3   3   6     4286.91     3921.52     64.05 o 
   4   3   6     5635.12     5636.60     88.98 o 
   5   3   6      146.05      224.17     20.88 o 
   6   3   6    19849.04    20236.06    322.12 o 
   7   3   6       62.60       60.88     16.38 o 
   8   3   6       60.42       98.34     20.55 o 
   9   3   6        0.53       40.54     14.75 o 
  10   3   6     1749.86     1581.17    116.17 o 
  11   3   6        7.85       36.56     20.51 o 
  12   3   6     1601.91     1686.26    126.34 o 
  13   3   6       18.69       32.66     31.03 o 
  14   3   6       36.18       58.96     26.77 o 
 -14   4   6       46.89       48.53     18.40 o 
 -13   4   6       36.85       70.65     22.69 o 
 -12   4   6       24.99       44.31     44.05 o 
 -11   4   6      170.96      165.09     23.05 o 
 -10   4   6     1162.96     1042.22     97.34 o 
  -9   4   6    10023.41    10993.71    316.37 o 
  -8   4   6      812.61      954.94     56.55 o 
  -7   4   6     1911.95     1787.73     57.59 o 
  -6   4   6     1051.59      993.81     39.84 o 
  -5   4   6     1493.49     1243.65     44.66 o 
  -4   4   6     2857.57     2691.60    119.82 o 
  -3   4   6     2556.62     2023.53     45.27 o 
  -2   4   6     6616.24     6859.14    232.71 o 
  -1   4   6     2601.39     2594.82    102.66 o 
   0   4   6     1907.61     2102.30     66.69 o 
   1   4   6     1625.65     1243.08     48.18 o 
   2   4   6      491.67      475.19     38.97 o 
   3   4   6       30.64       99.00     10.26 o 
   4   4   6     9470.34     9313.17    135.67 o 
   5   4   6    18846.92    19747.83    301.41 o 
   6   4   6       61.91       58.84     14.01 o 
   7   4   6      335.82      386.48     28.58 o 
   8   4   6       23.42       14.02     15.53 o 
   9   4   6      120.85      143.50     20.73 o 
  10   4   6      826.99      793.63     56.30 o 
  11   4   6     1420.52     1292.81    124.81 o 
  12   4   6        0.15        9.25     26.46 o 
  13   4   6       96.05      137.17     43.58 o 
  14   4   6      282.24      312.90     46.13 o 
 -14   5   6       54.70       14.37     23.05 o 
 -13   5   6        7.46       69.33     21.30 o 
 -12   5   6       71.72       61.13     22.62 o 
 -11   5   6      298.50      301.81     36.07 o 
 -10   5   6     1088.39     1144.21    116.15 o 
  -9   5   6       52.91       73.79     15.96 o 
  -8   5   6      665.13      824.33     71.88 o 
  -7   5   6     2489.06     2505.73     83.98 o 
  -6   5   6      283.63      281.71     24.39 o 
  -5   5   6     2169.73     2116.38     51.03 o 
  -4   5   6    14463.68    13638.21    260.80 o 
  -3   5   6     8074.48     8711.28    127.71 o 
  -2   5   6       21.84       12.21     14.40 o 
  -1   5   6    10344.53    11811.18    334.83 o 
   0   5   6      380.57      458.43     44.41 o 
   1   5   6      832.57      750.43     48.56 o 
   2   5   6      867.45      872.78     45.66 o 
   3   5   6    21100.14    21760.76    342.62 o 
   4   5   6     2840.67     2671.11     68.88 o 
   5   5   6     1223.47     1196.13     69.79 o 
   6   5   6     3054.95     3369.39    108.45 o 
   7   5   6     1577.19     1614.46     75.14 o 
   8   5   6       15.81       49.06     14.51 o 
   9   5   6     1055.29      957.40     88.94 o 
  10   5   6      253.83      277.30     29.70 o 
  11   5   6     1822.59     1888.90    165.70 o 
  12   5   6      154.39      113.60     19.50 o 
  13   5   6     1777.55     1961.67    285.08 o 
  14   5   6       33.60       39.79     37.11 o 
 -14   6   6       46.29       92.96     31.83 o 
 -13   6   6      295.73      261.83     43.53 o 
 -12   6   6      932.86      893.25    110.10 o 
 -11   6   6        0.58      123.14     39.11 o 
 -10   6   6      214.68      318.05     33.85 o 
  -9   6   6        3.90       16.55     12.50 o 
  -8   6   6     3500.79     3261.71    122.30 o 
  -7   6   6        0.22       37.80     18.19 o 
  -6   6   6      197.18      174.27     29.23 o 
  -5   6   6      520.10      403.76     50.35 o 
  -4   6   6     1997.30     2274.23     54.50 o 
  -3   6   6    11582.33    11870.39    170.37 o 
  -2   6   6    32831.33    35112.04    664.69 o 
  -1   6   6     2509.92     2624.52     61.30 o 
   0   6   6     5506.40     5376.30     94.25 o 
   1   6   6      612.65      722.10     59.21 o 
   2   6   6     2600.21     2749.24     60.56 o 
   3   6   6      672.82      658.87     43.18 o 
   5   6   6      955.38      813.30     70.47 o 
   6   6   6       79.85       32.61     15.69 o 
   7   6   6       40.74       32.63     16.24 o 
   8   6   6      295.77      315.72     32.16 o 
   9   6   6       72.46       70.26     23.26 o 
  10   6   6     1331.12     1292.85    107.58 o 
  11   6   6      328.00      293.50     30.40 o 
  12   6   6      282.11      224.97     37.39 o 
  13   6   6       36.89      106.71     35.96 o 
 -14   7   6        6.71       36.88     24.16 o 
 -13   7   6       75.43       76.62     25.49 o 
 -12   7   6      141.52      177.99     40.09 o 
 -11   7   6     1662.11     1615.00    195.55 o 
 -10   7   6      267.78      430.89     48.65 o 
  -9   7   6     1507.38     1559.20    179.55 o 
  -8   7   6        5.91        3.16     18.69 o 
  -7   7   6      966.82     1108.61     75.03 o 
  -6   7   6      336.84      334.50     30.00 o 
  -5   7   6      925.45     1060.91     60.91 o 
  -4   7   6     5281.62     5356.51    127.63 o 
  -3   7   6    17369.16    18088.13    289.70 o 
  -2   7   6      251.36      455.76     60.84 o 
  -1   7   6    35137.90    36526.26    534.99 o 
   0   7   6     1959.27     2113.88     70.27 o 
   1   7   6      835.58      972.14     74.50 o 
   2   7   6       43.06       47.91     10.72 o 
   3   7   6    13979.47    15207.27    189.35 o 
   4   7   6      202.88      205.58     17.94 o 
   5   7   6    13731.16    14790.51    278.40 o 
   6   7   6     1528.57     1210.30     83.33 o 
   7   7   6     2136.22     2078.06    124.21 o 
   8   7   6      626.36      590.19     49.64 o 
   9   7   6      258.99      293.03     37.48 o 
  10   7   6       86.15      146.98     30.15 o 
  11   7   6       90.18       56.09     23.22 o 
  12   7   6       91.52      115.43     26.76 o 
  13   7   6      247.46      268.80     64.57 o 
 -13   8   6        5.12       32.50     28.86 o 
 -12   8   6      335.05      298.09     49.80 o 
 -11   8   6     1503.69     1661.94    182.47 o 
 -10   8   6       20.33       68.07     31.95 o 
  -9   8   6      566.45      540.58     52.31 o 
  -8   8   6      142.10      114.80     21.44 o 
  -7   8   6       22.93       23.50     12.95 o 
  -6   8   6      128.03      153.09     28.96 o 
  -5   8   6     1054.29     1089.18     68.95 o 
  -4   8   6      151.56      287.03     33.65 o 
  -3   8   6    20455.98    21525.84    461.03 o 
  -2   8   6    15954.93    17100.07    289.30 o 
  -1   8   6    10583.55    10916.09    245.78 o 
   0   8   6      109.73      112.76     18.05 o 
   1   8   6      278.41      236.21     20.99 o 
   2   8   6       17.01        7.58     10.99 o 
   3   8   6      367.46      379.20     31.29 o 
   4   8   6     3197.13     3429.99    127.41 o 
   5   8   6      183.36      212.85     22.02 o 
   6   8   6      788.23      810.87     74.19 o 
   7   8   6     3175.40     2886.47    139.63 o 
   8   8   6      393.40      415.68     55.14 o 
   9   8   6      245.25      232.53     36.40 o 
  10   8   6      174.16      228.74     38.55 o 
  11   8   6     1430.51     1319.15    122.05 o 
  12   8   6      546.76      530.23     71.73 o 
  13   8   6        2.84       14.88     21.85 o 
 -13   9   6       58.66       32.11     34.84 o 
 -12   9   6       18.37       22.05     19.38 o 
 -11   9   6        0.19       15.67     53.52 o 
 -10   9   6     4512.87     4743.40    469.29 o 
  -9   9   6      117.88       78.43     29.61 o 
  -8   9   6      469.35      427.88     44.90 o 
  -7   9   6      509.23      499.31     43.89 o 
  -6   9   6       11.96       35.14     27.59 o 
  -5   9   6       85.59       85.31     26.69 o 
  -4   9   6     8892.04     9242.32    250.86 o 
  -3   9   6      786.40      987.61     81.88 o 
  -2   9   6     1052.93     1109.10     71.88 o 
  -1   9   6      461.54      417.19     36.93 o 
   0   9   6     6939.85     7192.81    138.24 o 
   1   9   6     1000.59      912.15     65.37 o 
   2   9   6      327.69      448.00     38.53 o 
   3   9   6      102.26      186.72     20.67 o 
   4   9   6     1895.91     1787.68     58.07 o 
   5   9   6      487.21      525.32     46.11 o 
   6   9   6     7276.97     7504.26    239.64 o 
   7   9   6        2.61       53.31     22.26 o 
   8   9   6      135.08      126.58     44.34 o 
   9   9   6      110.54       96.96     31.69 o 
  10   9   6      947.83      989.27    117.50 o 
  11   9   6        8.21       55.26     20.38 o 
  12   9   6      321.15      296.85     44.63 o 
 -13  10   6       12.17       68.97     31.37 o 
 -12  10   6       31.44       30.76     32.10 o 
 -11  10   6        7.19      -20.38     38.20 o 
 -10  10   6        3.35       66.40     23.86 o 
  -9  10   6     4881.08     4913.09    191.29 o 
  -8  10   6      645.81      694.77     73.71 o 
  -7  10   6       78.45       50.09     32.98 o 
  -6  10   6      513.60      479.41     45.78 o 
  -5  10   6      698.90      879.73     58.18 o 
  -4  10   6      136.47       61.28     24.42 o 
  -3  10   6      526.61      574.31     48.32 o 
  -2  10   6     4790.18     5046.59    161.31 o 
  -1  10   6      139.81      153.58     18.49 o 
   0  10   6       60.82       33.21     13.12 o 
   1  10   6       91.97       37.30      7.69 o 
   2  10   6     1361.13     1259.22     78.17 o 
   3  10   6       13.74       12.81     12.34 o 
   4  10   6       56.85       62.91     28.67 o 
   5  10   6     7791.46     7869.53    287.61 o 
   6  10   6      485.09      405.69     35.45 o 
   7  10   6      397.27      451.50     60.40 o 
   8  10   6       16.13       13.33     18.05 o 
   9  10   6        0.11        5.81     23.32 o 
  10  10   6      159.43      163.15     38.53 o 
  11  10   6      917.85     1009.20    117.88 o 
  12  10   6       29.62      128.48     44.78 o 
 -12  11   6      216.67      178.57     60.30 o 
 -11  11   6      193.97      206.74     48.49 o 
 -10  11   6      201.59      162.26     81.29 o 
  -9  11   6       24.85       42.29     21.66 o 
  -8  11   6     1624.33     1509.27    262.78 o 
  -7  11   6      939.92      895.00     63.83 o 
  -6  11   6      123.15       69.27     19.40 o 
  -5  11   6        9.00       -2.46     19.89 o 
  -4  11   6      492.92      620.01     52.64 o 
  -3  11   6     4509.09     4893.52    133.04 o 
  -2  11   6        2.99       25.56     18.74 o 
  -1  11   6     2909.72     2937.62     80.22 o 
   0  11   6       34.02       57.34     19.55 o 
   1  11   6        0.27       29.59     11.64 o 
   2  11   6      444.92      420.73     34.73 o 
   3  11   6     8466.11     8467.83    200.10 o 
   4  11   6     3737.95     3927.90    235.58 o 
   5  11   6      699.51      755.33    116.74 o 
   6  11   6      993.39     1068.85    113.53 o 
   7  11   6      121.15      213.56     33.33 o 
   8  11   6      323.75      416.31     48.66 o 
   9  11   6      247.61      263.08     45.69 o 
  10  11   6       69.58      115.89     30.87 o 
  11  11   6      313.97      248.47     44.81 o 
 -12  12   6       20.31       50.10     34.34 o 
 -11  12   6       74.75       54.84     26.58 o 
 -10  12   6      345.16      250.75     73.85 o 
  -9  12   6      413.63      415.79     59.39 o 
  -8  12   6     1619.38     1630.08    155.85 o 
  -7  12   6        8.63      -11.65     18.26 o 
  -6  12   6       21.99       28.25     23.93 o 
  -5  12   6       53.96       27.93     17.46 o 
  -4  12   6      703.36      700.96     65.08 o 
  -3  12   6      226.93      307.68     43.20 o 
  -2  12   6     8627.86     9047.49    272.55 o 
  -1  12   6       54.48       67.07     28.42 o 
   0  12   6     1204.92     1132.78     93.88 o 
   1  12   6        0.12       28.05     20.05 o 
   2  12   6      620.24      624.88     44.04 o 
   3  12   6      181.16      213.88     24.11 o 
   4  12   6    12856.25    14094.01    512.41 o 
   5  12   6      324.22      381.80     41.44 o 
   6  12   6      520.13      579.80     65.95 o 
   7  12   6      213.31      150.57     34.03 o 
   8  12   6      114.50      198.23     68.99 o 
   9  12   6       60.63       68.27     24.68 o 
  10  12   6      215.38      152.11     51.65 o 
  11  12   6      105.61      101.01     46.88 o 
 -11  13   6      371.02      347.90     59.15 o 
 -10  13   6       54.24       79.50     28.66 o 
  -9  13   6      212.20      208.62     37.77 o 
  -8  13   6      111.54      120.48     53.82 o 
  -7  13   6      678.12      654.81     87.28 o 
  -6  13   6      352.28      332.82     38.06 o 
  -5  13   6      740.53      715.61     73.00 o 
  -4  13   6      584.02      520.52     54.90 o 
  -3  13   6     5061.48     5534.22    145.29 o 
  -2  13   6        0.39       39.71     20.01 o 
  -1  13   6     6921.87     7368.37    172.69 o 
   0  13   6        9.98       10.16     12.16 o 
   1  13   6      751.05      641.73     51.93 o 
   2  13   6       82.62       74.91     13.85 o 
   3  13   6     2971.01     2875.16     81.40 o 
   4  13   6       73.16       96.01     35.73 o 
   5  13   6     1251.94     1222.79    108.44 o 
   6  13   6      821.60      629.89     80.55 o 
   7  13   6      328.71      419.34     50.05 o 
   8  13   6      108.64      105.56     24.04 o 
   9  13   6       89.89       61.79     28.78 o 
  10  13   6        0.09       76.24     30.03 o 
 -10  14   6       17.15       59.36     44.96 o 
  -9  14   6      738.33      698.69     96.01 o 
  -8  14   6      243.94      261.15     39.51 o 
  -7  14   6        1.40       53.30     25.15 o 
  -6  14   6      143.44      119.96     25.41 o 
  -5  14   6      724.71      737.58     73.97 o 
  -4  14   6      131.12      128.35     29.40 o 
  -3  14   6      749.80      904.42     85.58 o 
  -2  14   6     7953.00     8624.70    304.01 o 
  -1  14   6       69.94      113.38     29.67 o 
   0  14   6      112.53       93.26     20.69 o 
   1  14   6       44.53       62.42     15.39 o 
   2  14   6        4.46       25.39     10.30 o 
   3  14   6      254.02      205.91     38.71 o 
   4  14   6     1142.28     1068.93    103.23 o 
   5  14   6     1130.95     1037.85    105.12 o 
   6  14   6      170.19      193.86     47.07 o 
   7  14   6      363.64      373.29     56.49 o 
   8  14   6      183.43      150.54     33.02 o 
   9  14   6       12.01       32.01     21.70 o 
  -9  15   6       57.03       89.79     40.52 o 
  -8  15   6      162.78      102.13     33.18 o 
  -7  15   6       17.43      126.73     39.97 o 
  -6  15   6        0.14       32.70     39.94 o 
  -5  15   6      693.11      582.61     71.09 o 
  -4  15   6     1410.31     1270.51    151.70 o 
  -3  15   6      578.44      584.67     65.37 o 
  -2  15   6      147.11      105.25     31.54 o 
  -1  15   6      435.00      535.22     56.51 o 
   0  15   6      775.77      685.57     51.80 o 
   1  15   6      253.18      204.02     25.22 o 
   2  15   6       15.34       31.96     27.59 o 
   3  15   6       32.44       54.88     17.40 o 
   4  15   6      248.71      268.29     34.57 o 
   5  15   6      307.26      253.86     42.96 o 
   6  15   6      973.77      784.05    147.32 o 
   7  15   6       56.01       51.68     31.32 o 
   8  15   6       11.67      -25.85     50.70 o 
   9  15   6        0.25       60.26     45.10 o 
  -8  16   6       10.30       81.40     42.89 o 
  -7  16   6       24.80       56.08     28.19 o 
  -6  16   6      108.48       85.15     29.74 o 
  -5  16   6       23.87       66.09     24.45 o 
  -4  16   6        5.61        2.95     18.98 o 
  -3  16   6     1280.41     1117.10    136.08 o 
  -2  16   6      105.48       84.41     24.15 o 
  -1  16   6      314.48      295.67     35.61 o 
   0  16   6      315.40      321.07     32.03 o 
   1  16   6        1.26       26.70     34.21 o 
   2  16   6      186.03      148.20     21.80 o 
   3  16   6        3.72       23.85     28.13 o 
   4  16   6       23.39       83.84     30.72 o 
   5  16   6      865.65      826.07    129.81 o 
   6  16   6      473.44      448.62     63.53 o 
   7  16   6      255.50      276.83     55.41 o 
   8  16   6        0.03       37.97     27.56 o 
  -7  17   6       21.81       41.61     23.24 o 
  -6  17   6       47.94       36.44     60.66 o 
  -5  17   6        1.71       56.19     31.97 o 
  -4  17   6       77.51       77.74     21.49 o 
  -3  17   6      504.56      427.57     51.75 o 
  -2  17   6        2.55        3.17     17.04 o 
  -1  17   6      924.97      919.93     91.17 o 
   0  17   6       22.57       28.07     24.79 o 
   1  17   6       47.18       52.96     38.73 o 
   2  17   6      206.19      147.93     23.64 o 
   3  17   6       13.07       24.80     15.51 o 
   4  17   6      747.06      790.15     97.15 o 
   5  17   6      558.24      510.90     69.48 o 
   6  17   6      460.15      389.61     58.36 o 
  -5  18   6        1.19       28.26     42.31 o 
  -4  18   6      111.53      125.62     41.26 o 
  -3  18   6       50.94       59.59     26.41 o 
  -2  18   6     1477.16     1264.54    171.63 o 
  -1  18   6        1.35       71.06     17.81 o 
   0  18   6      144.65      174.08     42.74 o 
   1  18   6        0.02       34.05     14.55 o 
   2  18   6       10.57      -30.86     30.86 o 
   3  18   6        0.16       75.76     24.49 o 
   4  18   6      807.49      781.45    107.18 o 
   5  18   6      431.02      400.17     54.23 o 
  -3  19   6      397.05      406.20     47.41 o 
  -2  19   6        1.05       10.35     21.84 o 
  -1  19   6      513.52      411.56     45.92 o 
   0  19   6       10.09       20.71     34.06 o 
   1  19   6       25.10       99.79     28.45 o 
   2  19   6        3.20       13.30     63.32 o 
 -15   0   7       23.77       29.29     32.71 o 
 -13   0   7       61.53       37.35     25.14 o 
 -11   0   7      313.71      314.73     66.04 o 
  -9   0   7     4551.10     4650.56    152.38 o 
  -7   0   7    22285.61    21553.25    423.84 o 
  -5   0   7     1247.02     1438.82     66.75 o 
  -3   0   7    40373.24    39549.84   1907.08 o 
  -1   0   7    31897.42    28080.69    806.18 o 
   1   0   7     8763.74     9618.86    177.12 o 
   3   0   7    28593.05    27379.36    361.31 o 
   5   0   7    27452.31    30155.46    449.87 o 
   7   0   7    11818.98    12060.50    305.08 o 
   9   0   7       84.55      104.44     23.28 o 
  11   0   7        5.34       39.06     34.18 o 
  13   0   7     1092.72     1054.58    147.38 o 
 -15   1   7      278.36      331.32     64.06 o 
 -14   1   7      219.45      215.74     53.46 o 
 -13   1   7        2.75       38.57     52.65 o 
 -12   1   7       57.60       88.36     15.18 o 
 -11   1   7      685.54      716.91     72.91 o 
 -10   1   7      549.81      569.99     37.55 o 
  -9   1   7        2.19       10.84     18.81 o 
  -8   1   7    10716.90    11394.11    179.55 o 
  -7   1   7        7.53       54.04     13.49 o 
  -6   1   7     4806.15     4463.23     73.59 o 
  -5   1   7       79.36       91.75      9.21 o 
  -4   1   7      563.42      570.00     50.11 o 
  -3   1   7     5249.61     5159.02    146.63 o 
  -2   1   7   112486.74   114656.20   2024.41 o 
  -1   1   7    14972.11    16189.73    223.10 o 
   0   1   7    14521.53    12580.34    175.23 o 
   1   1   7      269.98      275.58     22.04 o 
   2   1   7      105.32       88.73     22.56 o 
   3   1   7       57.15       88.90     13.54 o 
   4   1   7    26666.72    27650.08    321.34 o 
   5   1   7      376.31      386.94     28.19 o 
   6   1   7     2060.04     1869.47     46.35 o 
   7   1   7     5316.61     5515.87    112.26 o 
   8   1   7     2957.56     2871.64     77.58 o 
   9   1   7        5.60       42.48     26.00 o 
  10   1   7      845.73      868.42     56.20 o 
  11   1   7      472.67      447.92     38.70 o 
  12   1   7     1095.47     1024.94    137.12 o 
  13   1   7        4.82       83.17     34.02 o 
  14   1   7      425.38      368.50     43.02 o 
 -15   2   7        6.50       73.08     24.96 o 
 -14   2   7      344.33      280.11     66.58 o 
 -13   2   7      316.81      327.11     33.67 o 
 -12   2   7       69.39       60.49     15.56 o 
 -11   2   7      297.65      292.31     26.54 o 
 -10   2   7     2916.60     3256.31    132.46 o 
  -9   2   7       73.90       60.18     23.69 o 
  -8   2   7      179.93      192.69     22.10 o 
  -7   2   7     7654.15     7256.50    167.13 o 
  -6   2   7     4876.65     4880.34    141.60 o 
  -5   2   7      530.98      587.62     48.93 o 
  -4   2   7    24734.20    25933.98    588.87 o 
  -3   2   7     7594.32     8212.69    287.19 o 
  -2   2   7     1633.95     1457.31     52.28 o 
  -1   2   7    38956.86    37174.43   1418.85 o 
   0   2   7    53221.09    51769.88   1017.12 o 
   1   2   7     2292.14     2130.80     43.75 o 
   2   2   7     4583.55     4764.78     90.85 o 
   3   2   7    19854.48    19870.12    205.58 o 
   4   2   7      122.96      225.14     16.80 o 
   5   2   7      273.98      349.81     25.37 o 
   6   2   7    22830.01    23440.33    325.89 o 
   7   2   7     2811.21     2864.03     89.24 o 
   8   2   7     1498.26     1558.25    127.58 o 
   9   2   7      310.35      308.09     24.68 o 
  10   2   7      539.48      558.94     38.54 o 
  11   2   7       23.31        2.04     28.52 o 
  12   2   7       30.48       24.68     26.14 o 
  13   2   7     1615.78     1689.03    136.74 o 
  14   2   7        0.27       17.37     22.19 o 
 -14   3   7       77.01       98.24     46.30 o 
 -13   3   7      175.96      141.92     34.18 o 
 -12   3   7      268.10      273.23     32.02 o 
 -11   3   7      280.48      314.40     25.62 o 
 -10   3   7      480.32      526.17     55.05 o 
  -9   3   7    11827.93    12957.47    253.46 o 
  -8   3   7     1110.49      980.18     58.60 o 
  -7   3   7     1245.45     1231.97     58.91 o 
  -6   3   7       94.19      150.25     21.98 o 
  -5   3   7        0.39       22.02     14.95 o 
  -4   3   7     1223.23     1074.91    115.07 o 
  -3   3   7     3562.83     2937.81     53.38 o 
  -2   3   7       25.09       38.82      9.51 o 
  -1   3   7    24230.51    24100.55    668.30 o 
   0   3   7       91.13      266.32     23.12 o 
   1   3   7     8269.70     7634.62    103.07 o 
   2   3   7     1325.29     1291.44     47.92 o 
   3   3   7       31.38       20.45     11.10 o 
   4   3   7     6936.27     6619.37    138.69 o 
   5   3   7    26989.86    28038.80    380.33 o 
   6   3   7      763.40      688.99     51.18 o 
   7   3   7     2003.27     2120.16     56.42 o 
   8   3   7        0.93       43.60     21.15 o 
   9   3   7        0.02       35.84     13.91 o 
  10   3   7       51.94       41.52     14.61 o 
  11   3   7      941.23     1003.88     78.03 o 
  12   3   7       11.45       47.52     26.51 o 
  13   3   7       75.58      125.69     27.58 o 
  14   3   7       18.25       55.91     28.90 o 
 -14   4   7      169.52      177.41     34.64 o 
 -13   4   7      222.12      276.52     40.44 o 
 -12   4   7       91.73      201.52     47.90 o 
 -11   4   7      334.82      317.79     31.17 o 
 -10   4   7     1775.97     1779.42    130.42 o 
  -9   4   7      798.22     1152.71     86.05 o 
  -8   4   7     1974.00     2127.13     55.16 o 
  -7   4   7     1582.04     1340.71     81.84 o 
  -6   4   7     5536.58     5349.68    115.83 o 
  -5   4   7     6344.78     6411.31    111.09 o 
  -4   4   7      113.67       45.01     15.90 o 
  -3   4   7      751.15      603.14     51.19 o 
  -2   4   7      791.65      603.05     51.06 o 
  -1   4   7     2845.75     3469.29     94.47 o 
   0   4   7    15012.04    14492.22    327.03 o 
   1   4   7     4317.24     3838.57     56.66 o 
   2   4   7      359.76      312.66     28.15 o 
   3   4   7     5512.37     5446.15    107.81 o 
   4   4   7    10005.86     9887.77    146.24 o 
   5   4   7       27.99       38.49     20.81 o 
   6   4   7     7260.37     7636.35    164.02 o 
   7   4   7      254.27      252.96     21.44 o 
   8   4   7       14.60       31.15     16.63 o 
   9   4   7      221.40      224.71     22.18 o 
  10   4   7       86.86       91.73     23.80 o 
  11   4   7      172.52      197.00     27.63 o 
  12   4   7     1224.37     1135.45    152.36 o 
  13   4   7      958.30      992.23    104.99 o 
 -14   5   7      286.68      329.20     54.80 o 
 -13   5   7       33.44       30.98     28.65 o 
 -12   5   7       35.35       61.21     26.70 o 
 -11   5   7      175.79       90.06     24.70 o 
 -10   5   7     1118.63      890.30     84.69 o 
  -9   5   7      840.00      940.56     77.50 o 
  -8   5   7    12130.37    12641.23    239.95 o 
  -7   5   7      392.57      351.71     34.61 o 
  -6   5   7     2205.27     2288.13     51.67 o 
  -5   5   7     1560.19     1473.19     38.76 o 
  -4   5   7    11872.37    11518.50    273.14 o 
  -3   5   7     9011.86     9650.33    179.59 o 
  -2   5   7     6470.02     6075.79    156.22 o 
  -1   5   7     4704.71     4293.09    194.50 o 
   0   5   7    23648.49    24837.53    466.45 o 
   1   5   7     1197.36     1173.50     35.10 o 
   2   5   7     1920.64     1914.17     45.00 o 
   3   5   7      276.30      368.73     26.73 o 
   4   5   7     6027.98     5985.07    143.56 o 
   5   5   7     1622.62     1564.55     61.06 o 
   6   5   7     4820.79     4419.25    204.03 o 
   7   5   7     1243.25     1487.99    117.96 o 
   8   5   7      373.43      350.79     33.13 o 
   9   5   7       26.28       10.75     36.89 o 
  10   5   7      432.53      446.47     34.94 o 
  11   5   7      410.13      433.37     43.59 o 
  12   5   7      154.37      164.10     30.76 o 
  13   5   7        2.62       70.17     52.12 o 
 -14   6   7       20.83       67.95     29.72 o 
 -13   6   7       69.79       85.09     25.07 o 
 -12   6   7       37.73       63.80     34.21 o 
 -11   6   7      622.01      633.79     68.46 o 
 -10   6   7      361.04      324.21     53.25 o 
  -9   6   7     3453.74     3601.00    139.81 o 
  -8   6   7        1.11       43.33     28.12 o 
  -7   6   7     6418.78     6602.72    178.76 o 
  -6   6   7      639.11      658.98     56.37 o 
  -5   6   7      411.51      529.91     37.82 o 
  -4   6   7       54.16      114.78     11.63 o 
  -3   6   7    21921.83    21822.21    489.87 o 
  -2   6   7        5.38       70.72     23.62 o 
  -1   6   7    11284.83    10569.17    275.59 o 
   0   6   7      836.36      740.12     27.61 o 
   1   6   7       91.51      139.97     18.09 o 
   2   6   7       67.12       49.45      8.90 o 
   3   6   7     8983.51     9202.50    154.01 o 
   4   6   7       14.27        5.76      6.33 o 
   5   6   7     4718.79     4831.83    130.94 o 
   6   6   7      874.77      823.48     70.73 o 
   7   6   7     2499.47     2671.26     99.77 o 
   8   6   7      655.70      667.26     50.07 o 
   9   6   7       91.32       95.51     37.22 o 
  10   6   7      144.29      165.54     23.30 o 
  11   6   7       14.86       30.47     21.42 o 
  12   6   7       49.31       74.45     24.36 o 
  13   6   7     1302.24     1375.98    179.39 o 
 -14   7   7      149.15      180.11     58.97 o 
 -13   7   7       84.84       73.35     23.50 o 
 -12   7   7      379.12      363.71     49.19 o 
 -11   7   7      404.36      488.86     62.29 o 
 -10   7   7      378.65      486.70     54.59 o 
  -9   7   7      228.25      286.68     56.20 o 
  -8   7   7     4159.62     4505.74    140.73 o 
  -7   7   7       87.95       88.31     23.52 o 
  -6   7   7      134.64      152.37     22.76 o 
  -5   7   7      851.33      857.71     74.60 o 
  -4   7   7     1092.41      976.07     37.70 o 
  -3   7   7      103.37      135.24     14.96 o 
  -2   7   7    51445.87    54680.90    930.80 o 
  -1   7   7     4388.42     4185.72    135.03 o 
   0   7   7       59.22      117.32     12.48 o 
   1   7   7     5045.64     5211.52     84.23 o 
   2   7   7     1482.87     1448.37     51.42 o 
   3   7   7      241.39      295.13     24.24 o 
   4   7   7     7396.51     7670.50    144.01 o 
   5   7   7     3036.00     2783.76    194.07 o 
   6   7   7      813.42      919.92     76.23 o 
   7   7   7     1379.98     1197.99    100.51 o 
   8   7   7     2934.83     2947.86     85.57 o 
   9   7   7      374.75      337.22     36.48 o 
  10   7   7       65.58       80.42     13.67 o 
  11   7   7       62.04       74.73     32.63 o 
  12   7   7      554.23      589.78     47.49 o 
  13   7   7       22.20        5.01     18.28 o 
 -13   8   7        5.92       42.38     27.69 o 
 -12   8   7       67.81       90.24     28.36 o 
 -11   8   7      327.40      245.79     43.48 o 
 -10   8   7     1818.18     1720.95    325.75 o 
  -9   8   7     1201.32     1274.18    143.76 o 
  -8   8   7       70.61       63.00     14.43 o 
  -7   8   7      275.71      345.99     31.81 o 
  -6   8   7      390.93      358.02     33.05 o 
  -5   8   7      825.26      898.73     81.55 o 
  -4   8   7    10036.18    10153.39    265.95 o 
  -3   8   7     8836.30    10119.35    235.37 o 
  -2   8   7      537.29      635.33     54.93 o 
  -1   8   7     7035.54     7043.95    165.19 o 
   0   8   7    15018.76    15012.22    335.44 o 
   1   8   7      295.05      286.85     28.32 o 
   2   8   7       26.99       21.34     10.78 o 
   3   8   7      297.18      240.34     34.70 o 
   4   8   7      155.12      179.43     23.71 o 
   5   8   7     1452.34     1563.03    110.66 o 
   6   8   7    13184.07    14037.94    297.69 o 
   7   8   7     2042.02     1875.67    163.81 o 
   8   8   7      683.83      636.11     56.60 o 
   9   8   7      170.27      221.38     37.37 o 
  10   8   7      807.16      875.48     69.55 o 
  11   8   7       32.57       -3.20     38.37 o 
  12   8   7       32.76       74.48     22.10 o 
  13   8   7       68.26       46.65     50.29 o 
 -13   9   7       10.40       69.73     33.23 o 
 -12   9   7        0.03       19.05     23.53 o 
 -11   9   7      429.70      587.52     73.26 o 
 -10   9   7       29.45       14.13     18.22 o 
  -9   9   7     1913.09     1902.83    338.59 o 
  -8   9   7      205.82      222.34     38.06 o 
  -7   9   7       80.31       64.13     17.77 o 
  -6   9   7     1208.26     1158.25     87.37 o 
  -5   9   7        1.31        7.20     15.47 o 
  -4   9   7     2260.90     2311.35     51.19 o 
  -3   9   7     5687.63     5961.22    124.66 o 
  -2   9   7      104.77       51.68      9.93 o 
  -1   9   7    17408.42    18342.58    333.54 o 
   0   9   7      101.33      225.56     26.13 o 
   1   9   7     2169.56     2016.48     42.18 o 
   2   9   7      471.92      481.82     37.24 o 
   3   9   7        0.49       19.29     10.74 o 
   4   9   7      747.83      659.81     49.45 o 
   5   9   7     5739.65     6078.92    170.69 o 
   6   9   7        3.01       55.54     50.21 o 
   7   9   7     3039.43     2915.00     95.55 o 
   8   9   7       51.79        2.70     25.90 o 
   9   9   7       42.25       51.00     20.15 o 
  10   9   7       49.11       64.40     22.34 o 
  11   9   7      902.48     1009.87     93.67 o 
  12   9   7        7.92       53.01     36.13 o 
 -13  10   7       61.36       96.63     35.45 o 
 -12  10   7       22.78      115.23     55.66 o 
 -11  10   7        0.12       42.47     25.20 o 
 -10  10   7     1205.82     1250.00    138.25 o 
  -9  10   7      400.69      178.14    148.06 o 
  -8  10   7     1464.85     1516.00    263.54 o 
  -7  10   7     1237.56     1119.26     94.84 o 
  -6  10   7     2243.56     2023.25     67.11 o 
  -5  10   7      154.93      107.27     30.11 o 
  -4  10   7      100.20      133.54     25.49 o 
  -3  10   7      153.66      174.40     22.33 o 
  -2  10   7      105.34       92.49     16.60 o 
  -1  10   7     1304.05     1323.59     89.03 o 
   0  10   7     5579.10     5674.57    170.93 o 
   1  10   7        1.09       29.04     14.96 o 
   2  10   7       40.03       60.29     15.21 o 
   3  10   7     1132.08     1058.80     68.88 o 
   4  10   7     5558.77     5476.71    167.02 o 
   5  10   7      652.36      599.40     52.60 o 
   6  10   7     2625.01     2632.96    115.95 o 
   7  10   7      247.32      264.21     28.52 o 
   8  10   7      140.14      152.12     27.19 o 
   9  10   7      181.30      167.83     39.99 o 
  10  10   7       46.63       61.24     22.76 o 
  11  10   7        6.26       97.91     25.80 o 
  12  10   7      665.94      699.90     71.17 o 
 -12  11   7       17.86       48.21     34.92 o 
 -11  11   7       82.59       46.92     29.26 o 
 -10  11   7       62.50       73.06     22.46 o 
  -9  11   7     2931.52     2857.73    292.50 o 
  -8  11   7     1840.46     1505.55    263.84 o 
  -7  11   7       49.20       65.82     22.43 o 
  -6  11   7     1330.10     1326.71     86.61 o 
  -5  11   7      479.21      413.79     43.81 o 
  -4  11   7     1265.07     1136.69     68.91 o 
  -3  11   7      243.41      215.24     28.38 o 
  -2  11   7     4801.22     4554.69    128.09 o 
  -1  11   7      496.28      540.86     46.79 o 
   0  11   7     2639.56     2686.19     81.52 o 
   1  11   7      316.47      388.30     28.50 o 
   2  11   7       11.00       17.32     17.25 o 
   3  11   7        6.45       49.03     34.28 o 
   4  11   7     4292.52     4464.97    188.02 o 
   5  11   7     6350.58     6637.97    167.73 o 
   6  11   7      447.02      485.24     43.86 o 
   7  11   7      189.38      245.17     36.10 o 
   8  11   7       78.88       48.05     21.64 o 
   9  11   7       18.58       78.25     45.71 o 
  10  11   7      164.08      235.67     44.03 o 
  11  11   7      281.79      301.27     53.93 o 
 -11  12   7       96.34       74.97     42.57 o 
 -10  12   7       44.09       70.58     74.64 o 
  -9  12   7      173.11      148.24     42.13 o 
  -8  12   7      245.70      285.34     74.06 o 
  -7  12   7     2947.64     3029.40    187.83 o 
  -6  12   7       46.04       51.98     15.92 o 
  -5  12   7       53.04       60.47     20.82 o 
  -4  12   7       56.33       66.22     17.64 o 
  -3  12   7     4846.38     4918.24    165.62 o 
  -2  12   7        1.46       69.21     28.92 o 
  -1  12   7     8774.40     9355.47    217.64 o 
   0  12   7     1447.78     1517.21    118.06 o 
   1  12   7        5.02       11.21     13.45 o 
   2  12   7      193.05      187.79     16.69 o 
   3  12   7     2076.12     1975.76    114.88 o 
   4  12   7      586.40      481.73     79.85 o 
   5  12   7      448.54      386.63     41.32 o 
   6  12   7       20.48       30.81     16.04 o 
   7  12   7     1322.05     1373.35    149.23 o 
   8  12   7      525.71      494.08     66.02 o 
   9  12   7       13.47       40.65     25.90 o 
  10  12   7       18.66       28.99     24.26 o 
  11  12   7        1.24       60.57     22.09 o 
 -11  13   7        6.68       38.06     35.34 o 
 -10  13   7        1.24       45.01     22.29 o 
  -9  13   7      245.37      210.35     48.77 o 
  -8  13   7     1875.42     1718.54    223.34 o 
  -7  13   7        1.87      106.88     35.64 o 
  -6  13   7       70.59       37.33     17.70 o 
  -5  13   7       95.54       83.46     26.21 o 
  -4  13   7        0.96        8.53     16.33 o 
  -3  13   7      148.50      123.26     29.19 o 
  -2  13   7     6177.11     6455.15    205.64 o 
  -1  13   7        0.04       67.83     19.43 o 
   0  13   7        5.05       32.35     17.22 o 
   1  13   7      101.41      120.40     18.58 o 
   2  13   7      114.53      156.92     20.05 o 
   3  13   7       18.14       -2.19     11.72 o 
   4  13   7     3446.23     3780.15    219.11 o 
   5  13   7     1214.21     1037.00    123.09 o 
   6  13   7        6.21       64.23     20.73 o 
   7  13   7      165.50      154.35     27.37 o 
   8  13   7      495.66      474.05     56.85 o 
   9  13   7      129.28       99.60     28.17 o 
  10  13   7       14.47       62.71     26.43 o 
 -10  14   7      393.90      309.98     45.53 o 
  -9  14   7      206.81      212.95     55.09 o 
  -8  14   7      148.89      134.42     43.82 o 
  -7  14   7       96.09       85.08     41.77 o 
  -6  14   7        6.42        8.89     11.98 o 
  -5  14   7      347.28      375.66     32.89 o 
  -4  14   7      338.91      320.90     34.36 o 
  -3  14   7     3149.05     3067.73    188.65 o 
  -2  14   7       14.61      161.11     49.43 o 
  -1  14   7     3281.62     3369.51    113.10 o 
   0  14   7     2098.22     2130.61    121.24 o 
   1  14   7     1344.92     1348.11    114.92 o 
   2  14   7        1.30        4.32     25.66 o 
   3  14   7       77.06       92.16     20.02 o 
   4  14   7      782.41      841.02     76.30 o 
   5  14   7     1107.34     1153.19    127.19 o 
   6  14   7      902.13      921.65     98.64 o 
   7  14   7      801.22      759.17     84.83 o 
   8  14   7      160.91      115.37     32.88 o 
   9  14   7      102.01      135.27     40.94 o 
  -9  15   7      381.67      375.66     51.18 o 
  -8  15   7        5.16      -11.90     31.30 o 
  -7  15   7        1.79       56.58     22.92 o 
  -6  15   7       27.61       66.35     33.97 o 
  -5  15   7        1.12       13.32     20.01 o 
  -4  15   7       39.96       54.55     16.76 o 
  -3  15   7     1016.21      951.29    106.03 o 
  -2  15   7     2770.13     2915.37    125.41 o 
  -1  15   7     1491.92     1418.12    154.83 o 
   0  15   7      239.70      322.05     33.92 o 
   1  15   7      707.30      603.10     53.73 o 
   2  15   7      214.34      156.72     22.37 o 
   3  15   7      123.56      169.51     18.10 o 
   4  15   7      176.92      209.74     27.77 o 
   5  15   7      737.96      752.63     89.13 o 
   6  15   7        0.35       14.39     36.94 o 
   7  15   7      689.19      617.92     66.01 o 
   8  15   7      209.10      270.37     40.42 o 
  -8  16   7      197.51      159.85     43.50 o 
  -7  16   7        1.11       41.84     24.25 o 
  -6  16   7       72.24       74.34     28.93 o 
  -5  16   7       70.45       19.76     11.73 o 
  -4  16   7      147.60      115.79     19.09 o 
  -3  16   7       69.72       53.96     16.28 o 
  -2  16   7        0.25       19.81     23.00 o 
  -1  16   7      106.77      120.97     26.34 o 
   0  16   7      728.02      755.16     67.03 o 
   1  16   7      200.00      166.15     21.53 o 
   2  16   7        3.99       11.24     21.57 o 
   3  16   7        0.20       24.60     22.93 o 
   4  16   7      445.92      461.08     55.21 o 
   5  16   7      166.08      138.25     40.30 o 
   6  16   7     1199.09     1258.20    126.91 o 
   7  16   7       40.26       56.55     39.91 o 
  -7  17   7       18.92       16.49     37.07 o 
  -6  17   7       46.56       45.06     63.23 o 
  -5  17   7       58.52       76.33     25.16 o 
  -4  17   7      159.30       95.71     42.64 o 
  -3  17   7       23.81       61.87     20.69 o 
  -2  17   7     1488.98     1282.91    139.44 o 
  -1  17   7        9.13       30.14     29.39 o 
   0  17   7       21.53       23.54     27.69 o 
   1  17   7       49.84       11.60     20.86 o 
   2  17   7        1.31      105.55     23.34 o 
   3  17   7       14.50       17.80     29.64 o 
   4  17   7       87.93       33.99     31.18 o 
   5  17   7     1032.10      911.82    129.79 o 
   6  17   7      247.30      125.43     66.99 o 
  -5  18   7        3.04       41.35     28.00 o 
  -4  18   7       14.37       47.98     18.37 o 
  -3  18   7     1014.39     1009.35    131.74 o 
  -2  18   7        3.10       80.37     26.43 o 
  -1  18   7      813.82      724.98     80.27 o 
   0  18   7       32.26       33.07     28.91 o 
   1  18   7        0.11        1.92     27.63 o 
   2  18   7        9.80       56.15     33.03 o 
   3  18   7      102.37       76.63     24.15 o 
   4  18   7      160.48      139.45     72.20 o 
  -2  19   7      355.97      302.57     40.48 o 
  -1  19   7        2.31      -23.88     23.88 o 
   0  19   7       61.18       66.94     27.77 o 
   1  19   7        2.82       56.21     26.09 o 
 -14   0   8      481.39      581.75    126.46 o 
 -12   0   8       18.03       25.43     73.48 o 
 -10   0   8      943.34     1011.80    104.98 o 
  -8   0   8     9370.55     9971.98    220.87 o 
  -6   0   8    10275.41    11138.46    311.74 o 
  -4   0   8     3321.92     2865.60    241.68 o 
  -2   0   8    96020.27    99069.25   2807.73 o 
   0   0   8    15471.73    15647.45    495.87 o 
   2   0   8      669.30      783.87     44.01 o 
   4   0   8     7290.39     6614.33    172.35 o 
   6   0   8     1708.41     1733.40     47.32 o 
   8   0   8    17284.48    18357.87    493.48 o 
  10   0   8      353.93      508.67     81.93 o 
  12   0   8     1183.31     1311.14    153.07 o 
  14   0   8      771.15      734.54    168.57 o 
 -15   1   8       21.79       41.50     21.97 o 
 -14   1   8      187.46      157.96     36.37 o 
 -13   1   8      409.94      374.43     41.68 o 
 -12   1   8        2.46        7.71     11.43 o 
 -11   1   8       26.34       19.49     24.42 o 
 -10   1   8        1.08       -1.82     16.41 o 
  -9   1   8     2187.25     2099.10     68.81 o 
  -8   1   8      183.73      185.98     23.49 o 
  -7   1   8    17215.38    17501.43    290.17 o 
  -6   1   8      801.18      976.43     54.38 o 
  -5   1   8      963.03     1029.29     39.54 o 
  -4   1   8      538.70      522.13     39.01 o 
  -3   1   8    28258.91    29693.27    732.48 o 
  -2   1   8     2419.55     2429.67    110.53 o 
  -1   1   8    12546.73    11210.81    251.38 o 
   0   1   8    16108.82    14035.08    220.60 o 
   1   1   8     3604.52     3862.51     85.11 o 
   2   1   8     1533.46     1250.18     50.95 o 
   3   1   8       24.30       17.39      6.73 o 
   4   1   8     3335.58     3639.04     88.09 o 
   5   1   8     1332.60     1278.25     38.41 o 
   6   1   8     3109.79     2761.67     84.42 o 
   7   1   8    14540.53    15606.72    261.93 o 
   8   1   8        5.52       45.05     18.92 o 
   9   1   8      151.64      123.96     22.96 o 
  10   1   8        0.04        7.81     21.95 o 
  11   1   8        6.92       34.97     23.20 o 
  12   1   8       40.44       58.96     35.62 o 
  13   1   8     1756.69     1566.19    153.30 o 
  14   1   8       43.34       71.33     24.39 o 
 -15   2   8      582.90      518.84     96.41 o 
 -14   2   8       83.66       52.06     21.86 o 
 -13   2   8       72.78       71.98     19.90 o 
 -12   2   8       87.98       69.60     15.55 o 
 -11   2   8      259.94      226.85     19.28 o 
 -10   2   8      241.85      261.69     31.50 o 
  -9   2   8      518.49      536.00     39.34 o 
  -8   2   8     7229.47     7382.86    138.55 o 
  -7   2   8      193.81      211.84     23.60 o 
  -6   2   8     3957.04     3825.91    128.02 o 
  -5   2   8      667.91      664.42     37.56 o 
  -4   2   8       20.81       57.36     12.32 o 
  -3   2   8     5268.83     6126.46    136.41 o 
  -2   2   8     4228.69     4313.71     66.64 o 
  -1   2   8    52829.79    54596.75   1705.41 o 
   0   2   8     5719.34     5092.89    167.70 o 
   1   2   8    12841.17    14006.45    180.41 o 
   2   2   8     2202.12     1979.17     41.14 o 
   3   2   8      100.46       95.49     14.00 o 
   4   2   8     2714.22     2074.34     50.59 o 
   5   2   8    22499.35    23811.33    328.29 o 
   6   2   8     5423.75     5561.36    119.62 o 
   7   2   8     6855.48     7103.08    118.86 o 
   8   2   8      340.73      380.42     34.11 o 
   9   2   8      316.94      300.45     23.57 o 
  10   2   8       31.79       77.74     16.24 o 
  11   2   8      177.57      178.21     31.69 o 
  12   2   8      637.42      697.81     68.72 o 
  13   2   8       10.31       62.22     20.46 o 
  14   2   8      245.22      303.11     33.68 o 
 -14   3   8      340.03      296.27     38.66 o 
 -13   3   8       42.25       37.64     30.31 o 
 -12   3   8       55.83       42.33     24.10 o 
 -11   3   8      238.27      240.59     22.04 o 
 -10   3   8     2483.89     2497.57     67.23 o 
  -9   3   8      150.04      194.27     25.23 o 
  -8   3   8     2247.33     2075.72     49.42 o 
  -7   3   8      182.99      149.87     20.04 o 
  -6   3   8     9733.38    10108.41    228.99 o 
  -5   3   8       88.92       48.58      9.44 o 
  -4   3   8      105.57      111.24     17.91 o 
  -3   3   8     1654.03     1066.09     40.84 o 
  -2   3   8      368.00      304.76     22.20 o 
  -1   3   8     5351.59     5434.07    184.07 o 
   0   3   8    66625.78    64340.38   1121.38 o 
   1   3   8     4499.31     4509.69     64.61 o 
   2   3   8      209.20      336.63     24.37 o 
   3   3   8      571.99      570.94     42.12 o 
   4   3   8     5905.01     5710.01     94.72 o 
   5   3   8       99.69      123.93     26.70 o 
   6   3   8    11233.89    11056.51    188.58 o 
   7   3   8       93.28      100.49     19.54 o 
   8   3   8      217.00      222.96     23.04 o 
   9   3   8       96.89       81.77     20.29 o 
  10   3   8        0.07        9.62     24.52 o 
  11   3   8        8.95       65.75     20.65 o 
  12   3   8      313.84      375.52     58.56 o 
  13   3   8      114.87      128.56     23.78 o 
 -14   4   8      386.89      326.06     43.10 o 
 -13   4   8       32.82      104.02     28.57 o 
 -12   4   8       11.37       41.25     17.17 o 
 -11   4   8       63.39       39.19     19.63 o 
 -10   4   8      827.06      801.36     56.34 o 
  -9   4   8     5829.83     5909.43    134.23 o 
  -8   4   8    11608.45    11134.49    242.20 o 
  -7   4   8     4218.81     4145.38    114.50 o 
  -6   4   8       43.53       84.51     16.12 o 
  -5   4   8     4317.43     4413.07    114.93 o 
  -4   4   8        0.45       30.43      9.55 o 
  -3   4   8       10.13       -1.36      8.04 o 
  -2   4   8      980.67     1031.99     47.69 o 
  -1   4   8     4154.85     3172.72     75.11 o 
   0   4   8     4436.83     3905.09     92.27 o 
   1   4   8    16787.66    16642.83    209.64 o 
   2   4   8     2190.87     1828.82     59.93 o 
   3   4   8      303.77      240.12     21.74 o 
   4   4   8      128.74      158.03     12.54 o 
   5   4   8    14665.86    14428.98    173.13 o 
   6   4   8     2210.84     2259.66     71.36 o 
   7   4   8     1340.07     1298.00    118.27 o 
   8   4   8       28.72       30.46     13.81 o 
   9   4   8       86.46       99.09     29.67 o 
  10   4   8        2.91       13.02     15.85 o 
  11   4   8      275.47      345.81     35.81 o 
  12   4   8      319.32      330.94     47.60 o 
  13   4   8        5.17       24.86     40.04 o 
 -14   5   8      132.02      112.24     33.68 o 
 -13   5   8      574.60      554.04     66.14 o 
 -12   5   8      134.67      199.86     49.81 o 
 -11   5   8      460.45      494.14     70.37 o 
 -10   5   8      392.12      319.23     33.84 o 
  -9   5   8     2369.30     2414.47    114.39 o 
  -8   5   8      418.26      403.11     66.75 o 
  -7   5   8    11661.28    11214.14    175.02 o 
  -6   5   8     2913.78     2534.41     75.26 o 
  -5   5   8      127.74      111.82     20.56 o 
  -4   5   8        6.77       -1.97     22.53 o 
  -3   5   8     6832.13     6219.65    213.02 o 
  -2   5   8      734.47      643.66     51.49 o 
  -1   5   8    14692.73    14874.87    495.11 o 
   0   5   8     8633.11     8494.11    178.61 o 
   1   5   8     1744.81     2306.66     54.69 o 
   2   5   8        7.87      -10.69     10.69 o 
   3   5   8     2570.34     2279.11     53.68 o 
   4   5   8       11.04       -5.26     18.07 o 
   5   5   8     1059.09     1040.32     69.21 o 
   6   5   8     1911.40     2107.82     93.77 o 
   7   5   8      698.71      799.87     72.63 o 
   8   5   8      552.74      475.50     40.21 o 
   9   5   8       27.27       32.12     15.85 o 
  10   5   8       18.41       33.67     16.94 o 
  11   5   8       70.68       63.22     29.95 o 
  12   5   8      158.64      102.12     30.55 o 
  13   5   8     2127.88     2174.76    321.01 o 
 -14   6   8      548.08      475.88     65.68 o 
 -13   6   8       72.65       74.49     27.45 o 
 -12   6   8        1.10       18.31     24.47 o 
 -11   6   8        1.20       43.05     33.12 o 
 -10   6   8        0.48       17.09     14.77 o 
  -9   6   8        3.04       30.26     23.10 o 
  -8   6   8    12863.56    13685.10    351.42 o 
  -7   6   8      118.91      117.65     24.81 o 
  -6   6   8     3521.22     3383.79     94.96 o 
  -5   6   8     1572.69     1413.09     33.32 o 
  -4   6   8     1021.19      822.93     27.76 o 
  -3   6   8      797.20      674.51     45.72 o 
  -2   6   8    41458.46    43013.86    974.35 o 
  -1   6   8     5685.31     5711.68    217.47 o 
   0   6   8     1483.63     1417.65     49.49 o 
   1   6   8      829.20      737.29     49.62 o 
   2   6   8       60.85       49.43      9.41 o 
   3   6   8      674.19      660.13     63.76 o 
   4   6   8     4265.46     3651.91     82.85 o 
   5   6   8     1297.68     1494.76    105.11 o 
   6   6   8     3411.65     3523.85    124.57 o 
   7   6   8       82.75       83.34     21.47 o 
   8   6   8     5438.58     5674.96    152.12 o 
   9   6   8      613.09      604.76     50.03 o 
  10   6   8        3.22       25.63     13.68 o 
  11   6   8       86.16       81.73     18.10 o 
  12   6   8      651.43      571.99     64.71 o 
  13   6   8       44.68       64.44     36.84 o 
 -14   7   8       39.41       69.93     44.05 o 
 -13   7   8      524.09      621.71     73.00 o 
 -12   7   8       16.36       25.29     18.80 o 
 -11   7   8      143.07       60.14     25.90 o 
 -10   7   8       13.24        2.75     23.11 o 
  -9   7   8     3323.62     3293.52     90.53 o 
  -8   7   8       16.66        9.89     16.48 o 
  -7   7   8     7634.20     7449.97    221.84 o 
  -6   7   8      392.79      367.67     32.67 o 
  -5   7   8      163.88      197.61     24.87 o 
  -4   7   8      228.54      214.45     17.05 o 
  -3   7   8    21452.67    21993.81    301.99 o 
  -2   7   8      764.70      920.23     77.50 o 
  -1   7   8    11072.33    10987.53    240.31 o 
   0   7   8     7163.05     6964.61    150.41 o 
   1   7   8     7991.33     8357.34    140.07 o 
   2   7   8      777.53      829.99     63.42 o 
   3   7   8      938.56      802.83     55.66 o 
   4   7   8      185.05      140.70     18.45 o 
   5   7   8     2603.05     2398.60     77.42 o 
   6   7   8      909.22      989.77     82.24 o 
   7   7   8     8141.39     8746.34    221.61 o 
   8   7   8      364.84      420.88     54.61 o 
   9   7   8      478.36      443.17     51.91 o 
  10   7   8       33.45       14.29     23.94 o 
  11   7   8      255.52      293.14     38.94 o 
  12   7   8       51.30       90.16     26.07 o 
  13   7   8      186.22      209.68     41.82 o 
 -13   8   8       41.81       58.48     33.81 o 
 -12   8   8       52.70       42.14     20.64 o 
 -11   8   8      311.76      348.02     45.73 o 
 -10   8   8       85.84      121.52     53.12 o 
  -9   8   8        1.39       15.05     16.50 o 
  -8   8   8     2434.19     2478.68    101.03 o 
  -7   8   8        4.89        5.77     15.45 o 
  -6   8   8       35.04       27.77     13.21 o 
  -5   8   8        1.60       15.07     13.59 o 
  -4   8   8      295.95      448.17     37.69 o 
  -3   8   8     2830.78     2699.60     95.14 o 
  -2   8   8    16780.27    16801.13    384.13 o 
  -1   8   8    28004.49    28774.78    658.95 o 
   0   8   8     2460.50     2641.59     65.12 o 
   1   8   8     5331.80     5572.57    120.57 o 
   2   8   8     1575.76     1859.77     60.27 o 
   3   8   8      118.25       66.81      9.33 o 
   4   8   8     1678.71     1428.84     84.04 o 
   5   8   8     4850.62     4886.88    126.14 o 
   6   8   8      312.16      363.20     36.76 o 
   7   8   8     4948.68     5128.37    123.36 o 
   8   8   8      882.85      885.54     67.91 o 
   9   8   8      169.67      142.86     31.56 o 
  10   8   8        0.70       20.74     22.20 o 
  11   8   8       54.60       76.92     23.83 o 
  12   8   8      139.59      150.33     32.71 o 
 -13   9   8        1.72       59.44     23.43 o 
 -12   9   8        1.65       59.48     53.13 o 
 -11   9   8        8.22       21.51     18.92 o 
 -10   9   8      829.32      756.06     80.46 o 
  -9   9   8       16.81       27.93    110.95 o 
  -8   9   8      232.63      276.83     33.65 o 
  -7   9   8       74.14       57.22     18.73 o 
  -6   9   8     1783.95     1801.01     96.88 o 
  -5   9   8      558.57      580.85     51.15 o 
  -4   9   8      419.32      554.27     38.61 o 
  -3   9   8     1000.17      983.67     55.14 o 
  -2   9   8     2986.75     2974.52     92.67 o 
  -1   9   8      368.08      409.42     30.55 o 
   0   9   8    18779.25    19130.65    320.91 o 
   1   9   8     1216.45     1300.91     40.73 o 
   2   9   8       65.12      118.98     14.89 o 
   3   9   8      121.51       88.29     17.02 o 
   4   9   8      378.28      418.50     30.86 o 
   5   9   8      214.80      302.82     35.64 o 
   6   9   8    12006.21    13579.80    410.43 o 
   7   9   8       62.45       61.63     20.15 o 
   8   9   8       34.46       42.86     21.85 o 
   9   9   8      151.60      199.86     32.05 o 
  10   9   8        0.21       35.49     29.02 o 
  11   9   8        9.46       75.25     22.01 o 
  12   9   8       82.51       -3.70     23.81 o 
 -12  10   8       36.34       64.13     25.05 o 
 -11  10   8        4.92      -23.62     25.75 o 
 -10  10   8       68.24       63.62     26.51 o 
  -9  10   8     2829.58     2680.49    288.33 o 
  -8  10   8      217.91      153.86     23.64 o 
  -7  10   8     1589.37     1397.54    132.97 o 
  -6  10   8      746.63      716.83     61.17 o 
  -5  10   8     3372.21     3419.55    150.98 o 
  -4  10   8      198.34      173.00     24.28 o 
  -3  10   8       23.07       36.11     15.25 o 
  -2  10   8       48.16       27.83     14.28 o 
  -1  10   8      124.47      143.29     19.52 o 
   0  10   8      406.37      427.55     30.88 o 
   1  10   8     5793.73     6323.75    156.01 o 
   2  10   8       12.33       32.12     17.81 o 
   3  10   8       70.51       58.32     12.90 o 
   4  10   8        1.98       31.52     10.66 o 
   5  10   8     4203.35     4422.03    178.11 o 
   6  10   8       12.73        4.63     22.09 o 
   7  10   8       11.98       59.61     33.73 o 
   8  10   8      327.15      338.37     39.80 o 
   9  10   8       68.03       97.61     27.91 o 
  10  10   8      105.43       90.09     33.89 o 
  11  10   8      379.83      426.42     43.10 o 
  12  10   8       57.61       32.71     37.35 o 
 -12  11   8      185.69      160.69     47.34 o 
 -11  11   8        2.45       43.96     30.43 o 
 -10  11   8      530.63      567.19     63.59 o 
  -9  11   8      282.15      259.58     47.54 o 
  -8  11   8      919.41      736.47    120.30 o 
  -7  11   8     3033.29     2882.26    134.73 o 
  -6  11   8     1501.45     1488.49    109.28 o 
  -5  11   8      731.14      662.84     57.48 o 
  -4  11   8       64.00      132.67     22.14 o 
  -3  11   8     1024.27      900.54     89.16 o 
  -2  11   8      102.11      126.81     16.28 o 
  -1  11   8     3946.52     4116.58    111.72 o 
   0  11   8     1232.67     1435.36    102.74 o 
   1  11   8       37.43       42.19     12.72 o 
   2  11   8      538.22      506.93     36.32 o 
   3  11   8        0.23       50.52     20.41 o 
   4  11   8     1695.49     1711.70    113.53 o 
   5  11   8      177.31      186.53     34.60 o 
   6  11   8      120.63      172.08     25.39 o 
   7  11   8      866.24      905.48     82.42 o 
   8  11   8      563.51      640.46     67.69 o 
   9  11   8      143.17      176.95     50.40 o 
  10  11   8        7.60       26.57     18.72 o 
  11  11   8        7.54       53.07     35.84 o 
 -11  12   8       33.44       47.82     25.83 o 
 -10  12   8        0.52      -30.80     32.79 o 
  -9  12   8      273.74      246.79     52.74 o 
  -8  12   8     3913.57     4305.73    348.84 o 
  -7  12   8        0.40       43.00     29.85 o 
  -6  12   8     1141.00     1058.86     84.48 o 
  -5  12   8       86.65       61.55     16.37 o 
  -4  12   8      142.81      153.02     23.27 o 
  -3  12   8       20.06       -4.44     15.14 o 
  -2  12   8     4470.00     4380.66    179.03 o 
  -1  12   8      458.00      662.06     52.58 o 
   0  12   8     1491.22     1671.11     95.91 o 
   1  12   8       40.92       69.66     21.56 o 
   2  12   8     1224.47     1264.07     88.53 o 
   3  12   8       51.06       27.46     15.01 o 
   4  12   8      801.60      781.34     61.12 o 
   5  12   8       15.17        0.22     27.75 o 
   6  12   8      893.65      892.88    100.61 o 
   7  12   8      114.17      107.59     48.95 o 
   8  12   8      806.29      776.08     82.74 o 
   9  12   8      229.39      222.29     41.50 o 
  10  12   8        9.93       34.02     40.65 o 
 -11  13   8        4.32       29.68     25.34 o 
 -10  13   8       43.49       54.87     34.60 o 
  -9  13   8      317.50      321.96     47.59 o 
  -8  13   8       16.14      -36.60     37.11 o 
  -7  13   8     1642.90     1532.45    150.22 o 
  -6  13   8       19.87       53.21     17.24 o 
  -5  13   8        7.00       -2.10     16.65 o 
  -4  13   8        0.05       19.54     23.78 o 
  -3  13   8     1148.11     1110.15     82.32 o 
  -2  13   8       63.95       36.18     25.12 o 
  -1  13   8     4419.63     4626.30    117.32 o 
   0  13   8     1499.70     1357.25     97.88 o 
   1  13   8     2011.55     2369.75     94.38 o 
   2  13   8      594.66      666.29     43.00 o 
   3  13   8       31.22       46.95     17.64 o 
   4  13   8      255.16      310.75     58.67 o 
   5  13   8      366.35      387.39     39.88 o 
   6  13   8      397.72      393.53     37.86 o 
   7  13   8     1375.25     1400.73    131.81 o 
   8  13   8      246.98      284.10     50.81 o 
   9  13   8      243.87      289.38     51.42 o 
  10  13   8       31.10       62.16     32.38 o 
 -10  14   8      204.88      243.78     47.91 o 
  -9  14   8      301.91      286.31     45.28 o 
  -8  14   8       25.98       60.18     26.33 o 
  -7  14   8      294.34      239.88     51.44 o 
  -6  14   8       93.99       74.27     19.14 o 
  -5  14   8       95.81      125.61     19.50 o 
  -4  14   8       55.29       42.65     16.49 o 
  -3  14   8        0.56       80.53     25.72 o 
  -2  14   8     5261.76     5804.64    347.73 o 
  -1  14   8      997.84      996.78    113.22 o 
   0  14   8      452.75      501.80     49.35 o 
   1  14   8     1363.22     1428.44    114.09 o 
   2  14   8      974.87      931.16     74.46 o 
   3  14   8       11.19       28.41     15.22 o 
   4  14   8     1017.66     1159.41    114.51 o 
   5  14   8     1052.56     1097.75    130.70 o 
   6  14   8        0.48      -19.31     28.20 o 
   7  14   8      425.08      299.84     81.82 o 
   8  14   8     1523.79     1283.85    163.93 o 
   9  14   8        4.12        5.76     21.10 o 
  -9  15   8        8.67       25.46     37.82 o 
  -8  15   8       48.17       51.50     38.94 o 
  -7  15   8        0.20       -8.03     25.53 o 
  -6  15   8      239.54      242.64     40.28 o 
  -5  15   8       27.88       44.46     19.92 o 
  -4  15   8        2.36       37.52     21.81 o 
  -3  15   8      266.83      326.06     35.36 o 
  -2  15   8      221.64      204.79     31.98 o 
  -1  15   8      227.13      312.25     45.46 o 
   0  15   8     3165.41     3394.02    189.43 o 
   1  15   8      584.61      588.15     53.37 o 
   2  15   8      257.25      323.63     31.11 o 
   3  15   8       36.56      106.73     40.38 o 
   4  15   8      160.68      181.71     29.73 o 
   5  15   8      353.58      428.59     60.52 o 
   6  15   8     1709.75     1618.24    180.06 o 
   7  15   8      728.23      680.68     79.45 o 
   8  15   8        0.06      -12.81     51.87 o 
  -8  16   8       16.02       32.64     24.32 o 
  -7  16   8       14.69       56.11     27.07 o 
  -6  16   8       23.83       62.41     21.30 o 
  -5  16   8      335.18      233.93     45.90 o 
  -4  16   8       15.52        9.31     15.94 o 
  -3  16   8      161.52      119.50     20.81 o 
  -2  16   8      104.79      112.54     18.23 o 
  -1  16   8     1101.66     1028.27     79.40 o 
   0  16   8       33.50       27.64     19.42 o 
   1  16   8      549.94      445.25     42.50 o 
   2  16   8      202.62      137.36     19.15 o 
   3  16   8      114.65       92.87     21.72 o 
   4  16   8        1.30       27.50     21.87 o 
   5  16   8      711.24      843.02     95.07 o 
   6  16   8       75.01      105.95     31.91 o 
   7  16   8      224.09      234.87     48.61 o 
  -7  17   8      133.86       93.27     24.84 o 
  -6  17   8      521.95      423.68     54.47 o 
  -5  17   8       36.38       77.64     21.75 o 
  -4  17   8       22.15       33.30     17.12 o 
  -3  17   8      864.43      846.81     84.23 o 
  -2  17   8       31.41       56.44     42.88 o 
  -1  17   8      185.49      173.93     25.28 o 
   0  17   8      265.19      294.65     39.11 o 
   1  17   8       45.84       70.03     21.82 o 
   2  17   8        6.31       30.42     30.16 o 
   3  17   8        0.02       25.43     51.02 o 
   4  17   8      379.97      390.63     71.07 o 
   5  17   8      167.13      123.67     36.96 o 
   6  17   8      102.56       87.06     21.79 o 
  -5  18   8       11.87       13.48     26.22 o 
  -4  18   8      112.31      104.49     29.63 o 
  -3  18   8        0.24       36.71     17.00 o 
  -2  18   8      983.45      902.40     93.88 o 
  -1  18   8       34.60       62.73     21.92 o 
   0  18   8        0.09        6.59     20.58 o 
   1  18   8       92.92      107.01     48.18 o 
   2  18   8      144.43      127.74     30.22 o 
   3  18   8        5.78       32.17     21.87 o 
   4  18   8       88.90      127.99     35.35 o 
  -1  19   8      317.82      296.68     58.39 o 
   0  19   8       21.61       47.76     35.12 o 
 -15   0   9      113.32       45.90     38.08 o 
 -13   0   9      938.74      717.72    118.40 o 
 -11   0   9        6.42       29.87     27.47 o 
  -9   0   9     4075.15     3772.13    158.85 o 
  -7   0   9    12541.76    13548.32    475.76 o 
  -5   0   9       75.55      140.32     16.66 o 
  -1   0   9    11567.88    12224.19    272.24 o 
   1   0   9     4646.91     4593.67    147.24 o 
   3   0   9     1470.39     1641.70     75.96 o 
   5   0   9     1253.16     1219.45     61.97 o 
   7   0   9    27699.86    29368.00   1174.87 o 
   9   0   9     3021.13     2986.67    206.85 o 
  11   0   9       16.08       29.33     24.64 o 
  13   0   9     1139.82     1281.83    159.61 o 
 -14   1   9      758.69      681.08     93.16 o 
 -13   1   9        8.16        9.01     18.85 o 
 -12   1   9       67.86       44.88     15.33 o 
 -11   1   9       54.25       61.97     14.99 o 
 -10   1   9      323.99      401.90     31.17 o 
  -9   1   9      658.94      591.21     57.93 o 
  -8   1   9     7020.22     7028.22    132.89 o 
  -7   1   9       78.04       69.43     21.57 o 
  -6   1   9     6753.49     7542.45    175.72 o 
  -5   1   9      487.37      607.18     39.92 o 
  -4   1   9     1965.50     1992.00     62.25 o 
  -3   1   9      390.51      314.90     28.78 o 
  -2   1   9    25192.04    26300.11    496.71 o 
  -1   1   9    10101.07     8737.57    193.24 o 
   0   1   9        1.46       -4.44     21.43 o 
   1   1   9     1425.64     1362.49     48.20 o 
   2   1   9    21027.44    20284.78    225.14 o 
   3   1   9     2834.05     2681.95     58.43 o 
   4   1   9     1963.11     2209.77     60.07 o 
   5   1   9      325.02      260.33     25.75 o 
   6   1   9     5025.98     5024.59    115.66 o 
   7   1   9     3649.58     3745.57    147.04 o 
   8   1   9     7508.68     8031.13    183.87 o 
   9   1   9      733.10      791.71     62.88 o 
  10   1   9       32.18       31.80     13.23 o 
  11   1   9       58.71       42.88     20.64 o 
  12   1   9      539.10      469.52     47.69 o 
  13   1   9       21.79       68.09     24.03 o 
 -14   2   9      587.09      596.87    132.80 o 
 -13   2   9      160.30      142.49     21.15 o 
 -12   2   9      414.02      433.74     33.45 o 
 -11   2   9        2.30      -11.54     11.54 o 
 -10   2   9       43.75       44.41     12.45 o 
  -9   2   9     2104.30     2249.88    110.16 o 
  -8   2   9       29.33       22.40     15.47 o 
  -7   2   9     5005.54     5393.78    126.70 o 
  -6   2   9     5522.30     5886.88    143.98 o 
  -5   2   9      103.10       93.87     11.16 o 
  -4   2   9      223.06      190.29     15.85 o 
  -3   2   9      955.80     1149.57     40.41 o 
  -2   2   9    10465.29    11939.46    213.57 o 
  -1   2   9     9920.16    10412.17    427.68 o 
   0   2   9    31193.13    29950.01    653.76 o 
   1   2   9     2154.53     2202.51     44.71 o 
   2   2   9      140.92      139.97     13.77 o 
   3   2   9     8179.34     7911.53    117.81 o 
   4   2   9      123.45      128.77      8.78 o 
   5   2   9      202.60      191.89     14.44 o 
   6   2   9    13139.52    13174.96    233.74 o 
   7   2   9      238.37      299.57     25.44 o 
   8   2   9       21.79       25.94     12.63 o 
   9   2   9      387.77      436.96     37.88 o 
  10   2   9      303.61      261.00     32.24 o 
  11   2   9        0.39       46.84     36.29 o 
  12   2   9        9.54       51.54     18.39 o 
  13   2   9      799.80      809.56     67.94 o 
 -14   3   9       16.11       23.33     15.45 o 
 -13   3   9        6.79       18.93     38.76 o 
 -12   3   9       19.34       38.58     53.74 o 
 -11   3   9      310.00      374.30     31.17 o 
 -10   3   9        0.41       29.53     26.04 o 
  -9   3   9     2466.05     2492.72    103.09 o 
  -8   3   9       86.37      158.91     30.07 o 
  -7   3   9     7238.43     7623.11    198.94 o 
  -6   3   9      152.12      149.96     16.25 o 
  -5   3   9     3848.93     3858.95     91.38 o 
  -4   3   9      356.45      579.85     36.99 o 
  -3   3   9        0.04       -9.13      9.13 o 
  -2   3   9     1810.69     1806.72     55.66 o 
  -1   3   9    27887.75    28229.24    817.80 o 
   0   3   9     2941.78     2885.20     61.48 o 
   1   3   9    35411.82    35173.77    403.93 o 
   2   3   9     1679.23     1564.45     44.93 o 
   3   3   9     2431.87     2222.44     51.79 o 
   4   3   9      144.93      185.75     14.88 o 
   5   3   9    12960.43    12573.56    214.29 o 
   6   3   9      183.72      129.32     19.90 o 
   7   3   9     1577.22     1588.31    115.85 o 
   8   3   9      228.15      207.15     25.29 o 
   9   3   9      944.71      938.04     77.88 o 
  10   3   9       52.92       54.61     28.60 o 
  11   3   9       62.87       87.27     20.13 o 
  12   3   9        0.02       70.35     22.06 o 
  13   3   9       31.56       49.45     27.98 o 
 -14   4   9       65.75      107.23     29.63 o 
 -13   4   9      339.08      283.09     46.27 o 
 -12   4   9      172.69      252.92     37.42 o 
 -11   4   9       91.84      107.85     20.39 o 
 -10   4   9       93.55       83.79     15.05 o 
  -9   4   9      625.33      567.72     39.29 o 
  -8   4   9      419.40      413.74     39.61 o 
  -7   4   9     7848.51     7799.37    151.18 o 
  -6   4   9    16244.27    17414.33    400.73 o 
  -5   4   9     3066.15     2824.56     59.14 o 
  -4   4   9      903.00      788.69     50.39 o 
  -3   4   9       12.11       10.31      7.44 o 
  -2   4   9      927.77     1422.50     40.13 o 
  -1   4   9     3860.85     3399.83     97.71 o 
   0   4   9    34282.24    34402.94    839.52 o 
   1   4   9     4646.46     4788.66    121.28 o 
   2   4   9      890.62      764.93     44.85 o 
   3   4   9     1345.59     1110.37     41.43 o 
   4   4   9      278.41      242.00     19.60 o 
   5   4   9     1459.47     1487.04     65.43 o 
   6   4   9      909.75      805.87     68.77 o 
   7   4   9       30.83       36.37     19.04 o 
   8   4   9       27.47       96.52     20.10 o 
   9   4   9        1.95       20.51     20.63 o 
  10   4   9      261.08      269.46     22.69 o 
  11   4   9       62.57       99.22     20.39 o 
  12   4   9      198.15      234.57     35.48 o 
  13   4   9      649.85      686.98    124.26 o 
 -14   5   9      457.46      449.04     57.93 o 
 -13   5   9       13.16       29.12     22.39 o 
 -12   5   9      152.47       88.45     62.76 o 
 -11   5   9      102.03       62.96     17.78 o 
 -10   5   9     1066.09     1064.03     79.67 o 
  -9   5   9      262.63      269.59     25.53 o 
  -8   5   9    16293.24    17062.18    350.24 o 
  -7   5   9       15.81       42.45     11.86 o 
  -6   5   9     2293.23     2412.01     94.70 o 
  -5   5   9     7638.15     8174.91    135.91 o 
  -4   5   9      702.14      608.26     47.38 o 
  -3   5   9      115.17       56.73     11.61 o 
  -2   5   9     7632.95     7102.66    197.70 o 
  -1   5   9     7973.98     7308.86    195.47 o 
   0   5   9     5885.71     5472.00    106.74 o 
   1   5   9     2279.47     2108.67     49.53 o 
   2   5   9     9333.27     8944.43    135.68 o 
   3   5   9       63.04       49.12     12.61 o 
   4   5   9        6.21       11.70     11.95 o 
   5   5   9      466.19      406.08     34.21 o 
   6   5   9     6516.15     6605.22    132.04 o 
   7   5   9      364.00      321.19     29.32 o 
   8   5   9      834.52      855.52     70.00 o 
   9   5   9      397.67      597.80     51.85 o 
  10   5   9       13.05       54.04     23.32 o 
  11   5   9       77.95       82.01     29.44 o 
  12   5   9      965.99      978.45     70.51 o 
  13   5   9        6.96      -41.87     51.15 o 
 -14   6   9       69.19       70.28     27.61 o 
 -13   6   9     1183.02     1048.45    107.62 o 
 -12   6   9      104.23       67.66     29.28 o 
 -11   6   9        6.31       77.68     34.64 o 
 -10   6   9       30.80       46.33     15.12 o 
  -9   6   9     2320.29     2137.32    113.07 o 
  -8   6   9      341.21      311.14     34.31 o 
  -7   6   9    12923.43    13120.58    274.23 o 
  -6   6   9       47.01       45.65     11.35 o 
  -5   6   9      690.34      912.05     36.85 o 
  -4   6   9       68.92       90.19     18.25 o 
  -3   6   9     3424.17     3417.08     74.76 o 
  -2   6   9      199.38      168.62     17.19 o 
  -1   6   9    13205.16    12604.61    308.35 o 
   0   6   9        0.75        8.53     13.39 o 
   1   6   9     9949.84     9962.51    159.00 o 
   2   6   9      878.98     1084.97     43.05 o 
   3   6   9      129.69      142.93     13.08 o 
   4   6   9      147.43      188.25     24.31 o 
   5   6   9       23.34       26.88     14.72 o 
   6   6   9      856.88      776.36     66.11 o 
   7   6   9    12508.77    12920.39    327.74 o 
   8   6   9      766.59      784.76     58.06 o 
   9   6   9      963.61      891.21     66.78 o 
  10   6   9        0.23       32.05     16.00 o 
  11   6   9       49.17       27.29     21.46 o 
  12   6   9       28.25       31.17     25.64 o 
  13   6   9      690.75      713.47     77.05 o 
 -14   7   9      603.93      486.29    113.52 o 
 -13   7   9       28.76       51.10     28.50 o 
 -12   7   9      410.85      415.57     47.11 o 
 -11   7   9        0.12       18.41     26.93 o 
 -10   7   9      218.05      124.53     27.66 o 
  -9   7   9      113.63       57.99     15.80 o 
  -8   7   9     4814.88     4719.20    166.70 o 
  -7   7   9      504.07      531.66     60.96 o 
  -6   7   9     2453.24     2333.71     55.61 o 
  -5   7   9      100.27      111.57     14.66 o 
  -4   7   9      673.53      706.58     57.08 o 
  -3   7   9       25.74       33.34     16.25 o 
  -2   7   9    23296.68    23170.20    550.94 o 
  -1   7   9     6329.14     5654.40    164.60 o 
   0   7   9     7531.00     7434.45    233.58 o 
   1   7   9     1321.47     1184.04     72.35 o 
   2   7   9     6354.72     6791.33    134.14 o 
   3   7   9      491.82      477.96     38.03 o 
   4   7   9      451.95      331.99     28.95 o 
   5   7   9      471.50      429.46     35.54 o 
   6   7   9     3277.17     3456.55    133.27 o 
   7   7   9     3614.63     4106.69    221.31 o 
   8   7   9     7627.27     7930.81    208.37 o 
   9   7   9       10.02       10.24     13.80 o 
  10   7   9       35.00       75.13     24.48 o 
  11   7   9       59.83      126.19     29.85 o 
  12   7   9      187.66      279.53     42.71 o 
 -13   8   9      425.70      431.02     50.01 o 
 -12   8   9      146.82      140.89     29.30 o 
 -11   8   9        1.24       29.07     22.04 o 
 -10   8   9       20.76        9.12     20.59 o 
  -9   8   9      289.68      260.52     27.70 o 
  -8   8   9       10.87       38.29     16.17 o 
  -7   8   9     4416.69     4436.70    135.32 o 
  -6   8   9     1245.03     1141.59     82.56 o 
  -5   8   9      232.05      240.55     21.39 o 
  -4   8   9        6.24        5.52     10.19 o 
  -3   8   9     3216.64     3042.94     90.32 o 
  -2   8   9     7654.65     7732.68    213.50 o 
  -1   8   9     2186.32     2024.32    151.08 o 
   0   8   9    15305.09    14886.36    264.98 o 
   1   8   9     5062.93     5072.35    110.13 o 
   2   8   9      359.42      340.65     27.84 o 
   3   8   9       31.15       22.89     11.41 o 
   4   8   9        1.46        9.67      9.26 o 
   5   8   9       94.15       68.53     19.06 o 
   6   8   9     8845.00     9668.97    321.26 o 
   7   8   9     2668.83     2849.74    135.11 o 
   8   8   9       77.14       59.19     17.64 o 
   9   8   9      197.23      194.72     27.60 o 
  10   8   9      174.70      168.33     32.02 o 
  11   8   9       10.48       55.58     22.82 o 
  12   8   9        9.85       51.58     22.77 o 
 -13   9   9        0.32       -5.30     20.00 o 
 -12   9   9       84.53       55.59     22.68 o 
 -11   9   9       86.70       70.34     32.98 o 
 -10   9   9      141.61      140.10     30.71 o 
  -9   9   9      140.79      194.56     39.45 o 
  -8   9   9      622.11      571.66     52.85 o 
  -7   9   9     1012.17      985.01     88.43 o 
  -6   9   9      639.25      596.42     50.83 o 
  -5   9   9     2535.79     2295.04     82.36 o 
  -4   9   9      122.70      123.79     34.28 o 
  -3   9   9        2.28        6.56     15.41 o 
  -2   9   9     1628.72     1503.70     46.78 o 
  -1   9   9    15823.13    16573.95    308.68 o 
   0   9   9        0.27       61.94     16.50 o 
   1   9   9     9544.86    10041.62    157.76 o 
   2   9   9     2460.25     2294.39     55.18 o 
   3   9   9      218.88      191.58     15.08 o 
   4   9   9     1248.05     1034.25     67.14 o 
   5   9   9     3624.02     3454.35    177.09 o 
   6   9   9      126.80      162.63     26.82 o 
   7   9   9      922.20      837.05     70.62 o 
   8   9   9       34.11       35.29     15.08 o 
   9   9   9      952.11     1034.01     98.40 o 
  10   9   9      121.00      149.48     33.46 o 
  11   9   9       33.73       43.26     39.17 o 
  12   9   9        0.74       78.46     28.08 o 
 -12  10   9      104.81       95.12     34.14 o 
 -11  10   9        0.16      -21.85     21.85 o 
 -10  10   9      302.97      312.26     36.12 o 
  -9  10   9       84.91       77.16     36.04 o 
  -8  10   9      132.16      130.57     24.78 o 
  -7  10   9      197.39      261.14     56.66 o 
  -6  10   9     8103.88     8037.19    209.83 o 
  -5  10   9      393.03      466.43     39.69 o 
  -4  10   9      643.30      670.53     70.17 o 
  -3  10   9      777.30      760.12     62.86 o 
  -2  10   9      309.80      270.82     30.79 o 
  -1  10   9      121.65      112.90     18.18 o 
   0  10   9     7581.95     8090.52    141.48 o 
   1  10   9        5.91       14.11     20.60 o 
   2  10   9      813.70      814.56     59.54 o 
   3  10   9        6.76       13.71     20.28 o 
   4  10   9      144.49      147.03     16.85 o 
   5  10   9        2.54       -8.20     15.46 o 
   6  10   9     1185.40     1114.25     86.81 o 
   7  10   9      233.47      150.32     39.89 o 
   8  10   9      140.20      180.41     37.67 o 
   9  10   9       44.58       55.61     19.67 o 
  10  10   9      142.03      139.98     28.43 o 
  11  10   9        1.19       30.12     65.23 o 
 -12  11   9       77.54       65.89     31.75 o 
 -11  11   9       41.44        0.29     28.80 o 
 -10  11   9       17.17        5.04     22.68 o 
  -9  11   9     1765.48     1586.04    203.78 o 
  -8  11   9     1692.16     1627.97    245.93 o 
  -7  11   9      609.24      564.56     60.49 o 
  -6  11   9      500.30      553.79     77.08 o 
  -5  11   9     4277.95     4707.71    187.25 o 
  -4  11   9      409.94      523.59     45.43 o 
  -3  11   9      104.17      107.68     19.62 o 
  -2  11   9     1077.11     1005.94     74.18 o 
  -1  11   9      498.02      617.35     40.89 o 
   0  11   9     1198.46     1212.23     76.15 o 
   1  11   9     2511.37     2496.66    107.66 o 
   2  11   9     3490.65     3595.99    129.87 o 
   3  11   9        8.86       71.27     18.57 o 
   4  11   9        6.44        0.62     15.95 o 
   5  11   9      104.89      110.42     23.73 o 
   6  11   9      574.44      579.62     56.54 o 
   7  11   9      461.16      410.87     58.67 o 
   8  11   9      982.70      917.05     80.53 o 
   9  11   9      185.60      232.43     38.09 o 
  10  11   9       30.70       87.31     37.39 o 
  11  11   9       27.56       42.13     30.69 o 
 -11  12   9        4.23       72.22     25.89 o 
 -10  12   9       38.09       46.29     21.78 o 
  -9  12   9     1017.15      967.80    109.32 o 
  -8  12   9      136.21      137.17     41.68 o 
  -7  12   9     2706.76     2349.81    140.57 o 
  -6  12   9      122.08      109.35     22.71 o 
  -5  12   9        4.61      -16.15     16.15 o 
  -4  12   9       15.66       10.64     16.45 o 
  -3  12   9      109.58      164.10     18.89 o 
  -2  12   9      230.38      222.11     29.05 o 
  -1  12   9     3218.33     3420.85    142.98 o 
   0  12   9      343.14      399.38     35.39 o 
   1  12   9     1384.36     1496.00    100.36 o 
   2  12   9      142.14      137.17     27.58 o 
   3  12   9     1648.50     1493.30     83.19 o 
   4  12   9       61.41       87.28     20.76 o 
   5  12   9       76.20       18.60     27.73 o 
   6  12   9        0.48       33.17     27.06 o 
   7  12   9     1800.19     1693.61    133.96 o 
   8  12   9      208.03      188.18     36.47 o 
   9  12   9      524.03      509.84     49.86 o 
  10  12   9        0.46       57.81     30.77 o 
 -11  13   9        0.96       46.44     28.58 o 
 -10  13   9       74.31       56.64     26.10 o 
  -9  13   9       72.86       87.43     23.17 o 
  -8  13   9     1486.50     1298.58    166.56 o 
  -7  13   9      577.42      511.14     78.90 o 
  -6  13   9       94.13      114.47     18.79 o 
  -5  13   9        0.29       22.86     35.42 o 
  -4  13   9        4.05       11.59     12.94 o 
  -3  13   9      455.77      458.56     45.33 o 
  -2  13   9     1056.27     1216.79    102.35 o 
  -1  13   9      472.80      432.09     34.81 o 
   0  13   9      262.77      279.60     32.93 o 
   1  13   9     1581.98     1527.38    111.41 o 
   2  13   9     2728.26     2535.51    103.98 o 
   3  13   9       67.91       55.57     19.91 o 
   4  13   9      319.75      255.83     26.71 o 
   5  13   9      182.49      169.73     35.79 o 
   6  13   9      294.35      295.08     30.56 o 
   7  13   9      150.31      138.69     31.54 o 
   8  13   9     1887.11     2001.95    200.48 o 
   9  13   9       67.67       80.65     29.04 o 
 -10  14   9       23.04       14.12     29.08 o 
  -9  14   9       64.82      100.28     34.42 o 
  -8  14   9        4.31      -26.92     26.92 o 
  -7  14   9      131.77      113.31     30.37 o 
  -6  14   9      986.68      919.31     90.94 o 
  -5  14   9       23.83       59.24     17.12 o 
  -4  14   9        4.61       30.36     15.11 o 
  -3  14   9     1419.56     1548.39    122.69 o 
  -2  14   9      281.91      437.20     45.76 o 
  -1  14   9       95.96      100.87     26.44 o 
   0  14   9     2667.39     2693.09    146.25 o 
   1  14   9     1550.89     1614.38    163.97 o 
   2  14   9      552.70      458.34     36.66 o 
   3  14   9      191.29      195.46     28.73 o 
   4  14   9      535.44      450.41     68.24 o 
   5  14   9      846.88      975.22     78.41 o 
   6  14   9      896.81      869.70     87.10 o 
   7  14   9     1855.21     1805.96    174.96 o 
   8  14   9      103.25       76.73     40.47 o 
   9  14   9      282.13      275.40     43.65 o 
  -9  15   9       37.74       48.17     46.70 o 
  -8  15   9        7.15       82.91     33.74 o 
  -7  15   9       41.09       65.57     24.50 o 
  -6  15   9        1.69       38.04     16.32 o 
  -5  15   9     1088.12      975.70     96.54 o 
  -4  15   9       31.57       45.85     14.80 o 
  -3  15   9        0.03       29.33     16.15 o 
  -2  15   9      443.00      440.27     48.13 o 
  -1  15   9     2851.47     3424.03    160.80 o 
   0  15   9      164.86      241.54     23.45 o 
   1  15   9      708.36      636.85     48.89 o 
   2  15   9      297.74      294.21     29.39 o 
   3  15   9       67.75       40.49     19.30 o 
   4  15   9       62.17       47.93     23.68 o 
   5  15   9      344.45      447.39     51.61 o 
   6  15   9        7.94       53.07     19.81 o 
   7  15   9      179.87      107.70     41.37 o 
   8  15   9      375.08      323.76     38.22 o 
  -8  16   9       14.94       50.70     23.60 o 
  -7  16   9       22.85       36.57     24.34 o 
  -6  16   9      753.35      538.25    105.38 o 
  -5  16   9       21.91      -17.15     30.65 o 
  -4  16   9      246.11      205.20     29.75 o 
  -3  16   9        6.66       26.17     22.45 o 
  -2  16   9       76.51       59.39     15.34 o 
  -1  16   9        5.48       24.63     25.97 o 
   0  16   9     1387.07     1403.82    107.42 o 
   1  16   9        0.14       13.97     15.07 o 
   2  16   9       66.23      102.05     17.99 o 
   3  16   9        0.55       53.44     31.37 o 
   4  16   9      115.98      114.97     30.62 o 
   5  16   9        3.47       20.67     28.19 o 
   6  16   9      611.39      637.70     70.54 o 
   7  16   9       87.94       72.47     26.60 o 
  -6  17   9      142.36      149.80     38.95 o 
  -5  17   9      402.08      340.40     58.54 o 
  -4  17   9        5.67       67.04     26.77 o 
  -3  17   9       42.75       55.00     27.48 o 
  -2  17   9      648.86      602.25     69.69 o 
  -1  17   9       21.56       42.66     15.96 o 
   0  17   9      181.12      158.50     35.59 o 
   1  17   9      420.67      369.96     54.09 o 
   2  17   9       85.07       81.96     32.47 o 
   3  17   9        6.55       43.72     22.63 o 
   4  17   9        4.31       79.83     22.56 o 
   5  17   9      155.36      128.20     34.29 o 
  -4  18   9        7.03       63.88     23.69 o 
  -3  18   9      187.92      119.06     33.21 o 
  -2  18   9      111.46       63.95     20.32 o 
  -1  18   9      226.83      249.00     31.24 o 
   0  18   9       78.85       86.14     20.82 o 
   1  18   9      541.40      423.70     72.97 o 
   2  18   9        8.12       49.60     34.59 o 
   3  18   9       78.98       65.09     28.93 o 
 -14   0  10     1821.27     1642.95    245.83 o 
 -12   0  10      249.85      238.24     34.02 o 
 -10   0  10       52.95       25.79     17.07 o 
  -8   0  10     4144.26     4290.42    218.14 o 
  -6   0  10     3969.82     3865.35    185.59 o 
  -4   0  10     7794.85     6299.34    292.14 o 
  -2   0  10     4003.20     3557.30     75.58 o 
   0   0  10     6835.18     5778.15    213.12 o 
   2   0  10     7356.28     5839.58    150.79 o 
   4   0  10      197.48      169.21     20.47 o 
   6   0  10     6976.36     7225.86    204.99 o 
   8   0  10    14099.51    15490.46    543.13 o 
  10   0  10      332.15      371.39     60.56 o 
  12   0  10      268.53      236.61     33.57 o 
 -14   1  10      184.01      115.23     47.13 o 
 -13   1  10     1151.73     1060.57     72.76 o 
 -12   1  10      570.62      541.64     40.11 o 
 -11   1  10      263.42      263.26     27.08 o 
 -10   1  10      632.59      628.57     46.40 o 
  -9   1  10     4760.21     4898.58    128.96 o 
  -8   1  10      223.68      184.63     21.08 o 
  -7   1  10     6126.86     6149.08    119.39 o 
  -6   1  10     1686.89     1873.83     79.16 o 
  -5   1  10     3365.61     3601.80    262.02 o 
  -4   1  10     4098.78     3856.49    157.88 o 
  -3   1  10     3199.39     2814.31     98.66 o 
  -2   1  10     2917.50     2392.97     55.88 o 
  -1   1  10     2215.82     2600.98     82.58 o 
   0   1  10     4355.13     4047.90     82.17 o 
   1   1  10    26054.36    26238.21    372.75 o 
   2   1  10     1743.84     1796.44     62.19 o 
   3   1  10     6412.34     5422.88     90.13 o 
   4   1  10      801.82      834.11     60.92 o 
   5   1  10      952.59      853.37     67.61 o 
   6   1  10     2372.33     2419.34     89.06 o 
   7   1  10     7649.86     7810.37    157.40 o 
   8   1  10      987.77      866.07     54.00 o 
   9   1  10      538.38      603.15     50.62 o 
  10   1  10      316.03      323.88     27.85 o 
  11   1  10       33.55       45.79     19.56 o 
  12   1  10       21.43       33.22     25.05 o 
  13   1  10      536.99      478.54     53.41 o 
 -14   2  10      209.40      225.81     29.76 o 
 -13   2  10       18.27       34.42     21.10 o 
 -12   2  10        9.01       31.02     19.63 o 
 -11   2  10     1142.60     1238.59     90.04 o 
 -10   2  10       13.92       -7.30     15.62 o 
  -9   2  10      162.01      154.15     15.80 o 
  -8   2  10     9322.29     9502.18    215.59 o 
  -7   2  10     1231.17     1572.59     66.17 o 
  -6   2  10      437.08      404.75     38.39 o 
  -5   2  10    12609.54    12151.26    294.73 o 
  -4   2  10     2241.64     2124.75     53.70 o 
  -3   2  10        0.65       30.62     12.59 o 
  -2   2  10      916.19      993.80     53.03 o 
  -1   2  10    41992.52    40316.92   1095.33 o 
   0   2  10     1072.98     1081.03     47.87 o 
   1   2  10     4104.76     3346.45     69.01 o 
   2   2  10    12734.66    11854.31    167.40 o 
   3   2  10     4708.59     4113.61     78.02 o 
   4   2  10      497.04      408.86     33.40 o 
   5   2  10     1864.26     1736.82     39.19 o 
   6   2  10      653.51      705.75     49.93 o 
   7   2  10     3627.11     3325.31     88.13 o 
   8   2  10      555.54      486.78     42.57 o 
   9   2  10     2979.95     3227.93     94.71 o 
  10   2  10      239.33      252.67     28.82 o 
  11   2  10      293.75      298.21     40.38 o 
  12   2  10       34.28       46.11     21.99 o 
  13   2  10        2.08       45.39     22.59 o 
 -14   3  10      178.68      177.90     31.06 o 
 -13   3  10       11.64       14.99     18.29 o 
 -12   3  10      567.57      582.45     49.98 o 
 -11   3  10       39.19       43.76     13.29 o 
 -10   3  10      448.94      432.17     37.25 o 
  -9   3  10        3.66       12.49     17.72 o 
  -8   3  10      567.40      602.98     50.88 o 
  -7   3  10      338.30      300.49     27.77 o 
  -6   3  10    24366.15    25744.56    575.67 o 
  -5   3  10      120.94      129.38     22.93 o 
  -4   3  10     1026.68      889.64     49.18 o 
  -3   3  10     4408.19     4085.90    100.66 o 
  -2   3  10     1484.75     1415.74     51.43 o 
  -1   3  10       49.86        7.84     15.63 o 
   0   3  10    39060.76    38495.81    661.64 o 
   1   3  10       72.95       37.36      9.16 o 
   2   3  10      535.00      539.66     40.61 o 
   3   3  10      159.74      129.84     14.61 o 
   4   3  10      139.07      109.96     16.21 o 
   5   3  10       21.09        8.36     12.71 o 
   6   3  10     1424.38     1293.32     70.85 o 
   7   3  10       33.45       49.20     22.25 o 
   8   3  10      798.86      736.57     53.81 o 
   9   3  10      542.95      617.49     51.97 o 
  10   3  10     1617.32     1585.11    129.28 o 
  11   3  10       22.09       66.66     19.56 o 
  12   3  10        7.47       32.76     20.10 o 
  13   3  10        0.38       21.93     26.99 o 
 -14   4  10      125.98      115.32     27.23 o 
 -13   4  10       15.99       26.78     17.19 o 
 -12   4  10      122.67       91.53     33.15 o 
 -11   4  10      877.11      850.32     56.36 o 
 -10   4  10      365.88      367.82     33.53 o 
  -9   4  10      706.06      633.96     44.68 o 
  -8   4  10     3485.31     3581.59     95.37 o 
  -7   4  10     6319.92     6564.64    198.12 o 
  -6   4  10      599.23      529.13     42.45 o 
  -5   4  10     6970.95     6474.53    149.64 o 
  -4   4  10     2022.86     1899.93     50.28 o 
  -3   4  10        0.02       26.18     10.63 o 
  -2   4  10      610.77      662.25     37.83 o 
  -1   4  10     1102.64      804.14     47.69 o 
   0   4  10     2574.93     2269.18     52.87 o 
   1   4  10    16511.27    15652.45    242.99 o 
   2   4  10    12268.75    11731.17    194.42 o 
   3   4  10    10737.64    11253.85    177.69 o 
   4   4  10      185.10      209.48     26.81 o 
   5   4  10     1518.65     1567.52     68.13 o 
   6   4  10     1892.13     1814.69     94.10 o 
   7   4  10      636.62      628.78     58.83 o 
   8   4  10      681.61      616.19     57.91 o 
   9   4  10      717.32      754.56     61.96 o 
  10   4  10       58.63       44.28     51.64 o 
  11   4  10      192.75      206.28     24.76 o 
  12   4  10      306.04      324.38     42.92 o 
  13   4  10       21.32       61.65     30.31 o 
 -14   5  10       76.92       95.23     45.27 o 
 -13   5  10      351.72      346.85     44.47 o 
 -12   5  10      609.58      629.63     86.45 o 
 -11   5  10       56.53       51.34     27.95 o 
 -10   5  10        4.06       31.67     18.61 o 
  -9   5  10      468.54      443.28     27.83 o 
  -8   5  10      103.46       65.45     13.63 o 
  -7   5  10     9377.89     9618.73    159.35 o 
  -6   5  10     1896.90     2210.21     46.26 o 
  -5   5  10     4869.88     5077.43    143.73 o 
  -4   5  10     2187.74     2445.14     61.76 o 
  -3   5  10     1235.51      864.47     54.69 o 
  -2   5  10      781.08      618.05     60.85 o 
  -1   5  10    10981.68    11942.98    315.08 o 
   0   5  10     7705.40     7401.56    116.26 o 
   1   5  10    15001.14    14996.42    254.63 o 
   2   5  10      767.50      953.74     47.28 o 
   3   5  10    11835.31    11368.92    169.43 o 
   4   5  10      762.54      728.92     41.21 o 
   5   5  10      770.66      742.23     48.30 o 
   6   5  10     1993.47     2059.74    116.69 o 
   7   5  10     4084.58     4257.78    147.21 o 
   8   5  10     1018.33     1116.04     81.21 o 
   9   5  10      887.30      717.24     65.73 o 
  10   5  10      195.14      212.39     38.65 o 
  11   5  10        0.07       52.77     14.84 o 
  12   5  10       17.93       23.23     15.54 o 
  13   5  10      876.22      864.73     93.74 o 
 -14   6  10      493.16      435.30     60.65 o 
 -13   6  10       57.41       89.88     24.45 o 
 -12   6  10      495.44      473.03     56.61 o 
 -11   6  10        4.95       50.24     19.84 o 
 -10   6  10        5.31       16.06     11.79 o 
  -9   6  10       23.58       32.19     10.84 o 
  -8   6  10     5390.79     5051.79    137.50 o 
  -7   6  10      668.08      742.60     44.47 o 
  -6   6  10     4263.76     3929.37    121.48 o 
  -5   6  10      707.82      800.16     55.03 o 
  -4   6  10    13053.79    12192.57    326.32 o 
  -3   6  10      115.62       89.65     12.18 o 
  -2   6  10     3484.89     3818.32    109.65 o 
  -1   6  10       10.15       47.03     19.80 o 
   0   6  10     1147.10     1006.67     36.28 o 
   1   6  10     1337.24     1135.31     95.10 o 
   2   6  10    19202.45    18204.35    351.18 o 
   3   6  10      143.20      187.24     20.23 o 
   4   6  10      491.14      359.89     29.87 o 
   5   6  10      242.24      170.40     23.58 o 
   6   6  10     3039.59     2969.01    106.01 o 
   7   6  10     1427.40     1604.60    149.25 o 
   8   6  10     5984.42     6020.33    137.83 o 
   9   6  10      869.91      842.97     75.83 o 
  10   6  10       72.28       75.60     33.51 o 
  11   6  10      440.32      431.55     60.65 o 
  12   6  10      307.84      319.45     38.01 o 
 -13   7  10     1506.70     1283.07    147.87 o 
 -12   7  10       37.95       74.99     19.68 o 
 -11   7  10        9.51       50.81     47.75 o 
 -10   7  10      268.07      226.37     32.19 o 
  -9   7  10      175.38      222.79     23.92 o 
  -8   7  10      195.02      209.24     24.59 o 
  -7   7  10     6277.85     6404.23    244.75 o 
  -6   7  10     1177.86     1340.30     93.40 o 
  -5   7  10      140.61      132.57     17.38 o 
  -4   7  10      341.26      339.84     28.71 o 
  -3   7  10       96.07      104.80     14.07 o 
  -2   7  10     1252.72     1084.41     58.72 o 
  -1   7  10      893.06      870.70     46.76 o 
   0   7  10     5609.57     5419.92    163.62 o 
   1   7  10    15736.24    15890.77    259.65 o 
   2   7  10      337.44      414.27     34.33 o 
   3   7  10     1412.80     1325.96    107.94 o 
   4   7  10      183.24      259.63     22.02 o 
   5   7  10       28.57       25.01     22.09 o 
   6   7  10      549.51      499.50     45.20 o 
   7   7  10    12097.61    12681.04    308.11 o 
   8   7  10      107.30      142.26     22.99 o 
   9   7  10      333.38      387.47     29.64 o 
  10   7  10      221.74      163.27     34.79 o 
  11   7  10       20.33       51.97     44.01 o 
  12   7  10        7.95      -13.55     19.71 o 
 -13   8  10       40.62       46.63     27.10 o 
 -12   8  10      476.36      386.42     58.04 o 
 -11   8  10      378.62      466.28     54.73 o 
 -10   8  10        1.16       42.12     15.97 o 
  -9   8  10      352.64      340.99     33.39 o 
  -8   8  10      602.52      576.90     48.43 o 
  -7   8  10      390.77      377.72     33.67 o 
  -6   8  10      990.15      995.44     72.55 o 
  -5   8  10     4473.03     4264.44    133.18 o 
  -4   8  10     1506.19     1541.22     71.49 o 
  -3   8  10      338.34      375.10     30.66 o 
  -2   8  10     3644.55     3825.17    112.83 o 
  -1   8  10    17698.70    17828.28    337.99 o 
   0   8  10     1987.93     1792.71     58.18 o 
   1   8  10      621.42      619.40     53.50 o 
   2   8  10     8583.65     8320.74    159.23 o 
   3   8  10      269.90      303.83     24.62 o 
   4   8  10     1441.75     1527.23     57.17 o 
   5   8  10      688.30      637.79     60.08 o 
   6   8  10     1452.19     1481.17    102.30 o 
   7   8  10     1201.98     1031.90     87.58 o 
   8   8  10     2579.72     2615.32    173.43 o 
   9   8  10     1666.96     1659.63    110.35 o 
  10   8  10       68.02       84.75     21.36 o 
  11   8  10       65.19       67.34     24.82 o 
  12   8  10        0.50        7.71     14.12 o 
 -13   9  10        0.14       16.97     24.02 o 
 -12   9  10      556.95      488.23     55.11 o 
 -11   9  10      216.83      194.05     32.95 o 
 -10   9  10       52.75       35.62     16.48 o 
  -9   9  10      110.18       76.53     16.82 o 
  -8   9  10       18.74       -1.82     16.78 o 
  -7   9  10      301.75      307.09     29.75 o 
  -6   9  10     5445.58     5755.88    160.05 o 
  -5   9  10      249.83      182.65     31.68 o 
  -4   9  10     1476.73     1512.02     87.79 o 
  -3   9  10      162.22      131.73     17.83 o 
  -2   9  10     1772.71     1637.69     60.59 o 
  -1   9  10     2967.08     2834.15    120.33 o 
   0   9  10    12234.77    12543.96    246.52 o 
   1   9  10     3379.37     3227.02    114.64 o 
   2   9  10      197.47      183.60     17.71 o 
   3   9  10       39.97        5.89     12.67 o 
   4   9  10       27.09       38.93     21.29 o 
   5   9  10      453.86      484.45     43.06 o 
   6   9  10     2443.42     2431.26    173.64 o 
   7   9  10      155.16      178.25     22.49 o 
   8   9  10      478.95      455.80     44.94 o 
   9   9  10      135.00      171.47     46.80 o 
  10   9  10      732.06      834.90     90.64 o 
  11   9  10       37.86       -4.58     43.89 o 
 -12  10  10       14.28       47.04     30.31 o 
 -11  10  10      335.55      385.43     61.30 o 
 -10  10  10        0.88       17.75     47.85 o 
  -9  10  10      738.62      763.37     79.11 o 
  -8  10  10       39.16       36.85     11.30 o 
  -7  10  10     3260.08     3503.58    139.96 o 
  -6  10  10       37.48       61.95     20.10 o 
  -5  10  10     4586.20     4609.80    199.29 o 
  -4  10  10       69.09       39.52     14.64 o 
  -3  10  10      127.75      120.93     17.24 o 
  -2  10  10      737.20      580.00     46.24 o 
  -1  10  10      361.50      396.16     31.45 o 
   0  10  10        9.07       23.60     11.05 o 
   1  10  10     7405.25     7378.77    154.26 o 
   2  10  10      269.91      228.57     20.69 o 
   3  10  10      670.16      719.13     51.00 o 
   4  10  10     1226.03     1356.49     97.34 o 
   5  10  10      244.68      322.67     30.93 o 
   6  10  10      252.30      178.40     20.96 o 
   7  10  10       57.62       35.97     11.12 o 
   8  10  10      327.31      338.93     52.24 o 
   9  10  10      532.43      447.60     55.76 o 
  10  10  10        3.28       32.34     45.00 o 
  11  10  10        0.13       25.03     21.61 o 
 -12  11  10      137.19       87.14     47.04 o 
 -11  11  10        0.14        0.74     22.04 o 
 -10  11  10      189.77      163.44     39.04 o 
  -9  11  10      555.20      515.42     68.30 o 
  -8  11  10        4.41       20.36     25.19 o 
  -7  11  10      747.40      800.87     67.29 o 
  -6  11  10     3029.06     2890.23    143.70 o 
  -5  11  10      228.75      165.35     28.89 o 
  -4  11  10      189.61       75.62     27.18 o 
  -3  11  10        0.14       43.13     18.21 o 
  -2  11  10      516.99      518.62     39.95 o 
  -1  11  10      443.56      510.08     35.29 o 
   0  11  10     3647.79     3664.35    111.72 o 
   1  11  10     1496.84     1630.23     83.78 o 
   2  11  10      139.13      178.11     21.39 o 
   3  11  10     3048.59     3105.59    120.08 o 
   4  11  10      326.83      358.20     41.13 o 
   5  11  10      457.40      473.56     40.44 o 
   6  11  10        0.44        1.19     22.21 o 
   7  11  10      702.41      651.40     80.45 o 
   8  11  10      226.27      295.76     38.57 o 
   9  11  10      608.32      542.09     65.00 o 
  10  11  10       47.80       49.85     27.24 o 
  11  11  10        8.70       51.02     48.58 o 
 -11  12  10        3.12       71.03     22.18 o 
 -10  12  10        0.22       46.78     22.42 o 
  -9  12  10      211.63      219.62     36.01 o 
  -8  12  10     3041.74     3032.32    124.72 o 
  -7  12  10        1.67        5.36     30.97 o 
  -6  12  10       21.50       33.63     27.09 o 
  -5  12  10      300.07      402.70     37.53 o 
  -4  12  10      390.23      376.23     35.54 o 
  -3  12  10      150.46      193.73     26.66 o 
  -2  12  10      299.51      366.26     30.98 o 
  -1  12  10       17.07       55.32     13.99 o 
   0  12  10      442.87      507.07     45.28 o 
   1  12  10        3.03       23.96     21.71 o 
   2  12  10     7497.82     7468.21    189.25 o 
   3  12  10       70.84       59.90     24.75 o 
   4  12  10      264.99      239.47     27.51 o 
   5  12  10       56.59       59.91     15.63 o 
   6  12  10      334.84      377.15     47.20 o 
   7  12  10      305.11      262.59     34.51 o 
   8  12  10     1246.85     1153.91    132.25 o 
   9  12  10      198.94      190.28     37.88 o 
  10  12  10      194.81      161.05     32.16 o 
 -10  13  10        6.28       24.13     28.89 o 
  -9  13  10       70.69       95.14     37.53 o 
  -8  13  10      241.25      235.79     50.21 o 
  -7  13  10      896.61      829.42     80.33 o 
  -6  13  10      363.83      408.04     39.98 o 
  -5  13  10      507.92      484.07     42.83 o 
  -4  13  10        3.23       19.27     22.90 o 
  -3  13  10      277.74      412.21     57.16 o 
  -2  13  10      133.48      142.74     28.63 o 
  -1  13  10        5.28       28.80     15.53 o 
   0  13  10     1977.50     2106.09    106.78 o 
   1  13  10     2253.86     2438.95    115.88 o 
   2  13  10      235.59      219.69     22.96 o 
   3  13  10      635.32      621.20     53.06 o 
   4  13  10        7.75       13.74     17.51 o 
   5  13  10        0.46       78.46     18.83 o 
   6  13  10       19.78        8.83     21.67 o 
   7  13  10     1401.09     1419.27    129.12 o 
   8  13  10      148.56      177.22     32.71 o 
   9  13  10      419.42      392.27     50.80 o 
 -10  14  10       48.25       70.21     22.82 o 
  -9  14  10        6.06       59.01     26.18 o 
  -8  14  10       41.17       77.43     26.08 o 
  -7  14  10      716.64      574.73     89.30 o 
  -6  14  10      170.88      165.06     34.70 o 
  -5  14  10      861.21      758.78     98.28 o 
  -4  14  10       19.94       16.23     14.10 o 
  -3  14  10      188.90      197.67     33.22 o 
  -2  14  10      667.93      757.45     55.62 o 
  -1  14  10     1302.00     1323.71    109.90 o 
   0  14  10     1510.60     1505.24     99.08 o 
   1  14  10     1981.12     2022.61    113.93 o 
   2  14  10      723.36      677.42     39.95 o 
   3  14  10       18.90       18.23     19.11 o 
   4  14  10      204.17      200.53     29.83 o 
   5  14  10      310.88      251.66     44.20 o 
   6  14  10      133.88      143.27     42.22 o 
   7  14  10      116.84      113.56     41.86 o 
   8  14  10     1212.75     1101.82    109.99 o 
  -9  15  10       16.41       12.10     25.76 o 
  -8  15  10        9.31       37.82     31.14 o 
  -7  15  10       19.10       35.41     21.31 o 
  -6  15  10     1151.27      882.87    106.57 o 
  -5  15  10       10.69       27.53     36.87 o 
  -4  15  10      532.81      532.31     54.96 o 
  -3  15  10       81.65       53.17     20.98 o 
  -2  15  10      178.33      246.50     27.54 o 
  -1  15  10       26.31       46.27     18.14 o 
   0  15  10     1270.63     1230.83     93.09 o 
   1  15  10      637.15      576.59     43.14 o 
   2  15  10      189.41      174.91     31.60 o 
   3  15  10        2.39       65.10     28.87 o 
   4  15  10       19.98       41.60     29.15 o 
   5  15  10       93.85       76.08     21.18 o 
   6  15  10      459.83      357.70     41.41 o 
   7  15  10      314.86      352.52     54.48 o 
  -7  16  10      138.37       86.44     27.94 o 
  -6  16  10      176.72      212.03     70.20 o 
  -5  16  10     1889.02     1694.71    144.28 o 
  -4  16  10       87.95       90.50     25.91 o 
  -3  16  10       14.55       34.46     17.35 o 
  -2  16  10        3.75       13.03     19.88 o 
  -1  16  10      525.21      588.21     57.38 o 
   0  16  10       40.90       54.59     23.96 o 
   1  16  10      480.83      468.89     42.51 o 
   2  16  10        2.27       49.19     39.64 o 
   3  16  10        8.17       48.87     27.10 o 
   4  16  10       35.66       43.73     23.01 o 
   5  16  10       17.22       35.72     35.24 o 
   6  16  10       27.78       -8.79     34.28 o 
  -6  17  10      655.92      599.64     85.10 o 
  -5  17  10       13.85       35.52     22.42 o 
  -4  17  10       60.67       24.85     16.58 o 
  -3  17  10        9.11       10.02     19.42 o 
  -2  17  10      178.17      188.26     28.20 o 
  -1  17  10        8.07        2.76     18.62 o 
   0  17  10      488.66      466.89     57.16 o 
   1  17  10      362.39      310.95     42.00 o 
   2  17  10        2.05       20.54     18.47 o 
   3  17  10      176.16      188.66     34.68 o 
   4  17  10        2.00       38.32     20.16 o 
   5  17  10        0.12       59.64     22.71 o 
  -4  18  10       39.02       80.96     68.97 o 
  -3  18  10       49.14       34.47     17.83 o 
  -2  18  10       85.00       57.66     18.70 o 
  -1  18  10       42.61       24.40     34.08 o 
   0  18  10      115.36       62.84     31.12 o 
   1  18  10      148.65      168.86     53.13 o 
   2  18  10     1180.40     1005.53    132.99 o 
   3  18  10      185.40      198.05     42.07 o 
 -13   0  11     1998.75     1822.59    189.88 o 
 -11   0  11      461.93      634.49     59.23 o 
  -9   0  11      586.70      538.09     71.52 o 
  -7   0  11    10040.93     9610.58    500.11 o 
  -5   0  11     6669.22     6505.92    318.89 o 
  -3   0  11    13967.49    16932.33    464.72 o 
  -1   0  11     1419.73     1546.30     54.74 o 
   1   0  11    45056.52    44573.38   1095.63 o 
   3   0  11    17676.98    16435.41    263.98 o 
   5   0  11     1447.71     1368.88     70.06 o 
   7   0  11    11788.20    12039.82    411.43 o 
   9   0  11      919.29      790.62    139.79 o 
  11   0  11       70.03       49.57     29.42 o 
  13   0  11      192.66      216.76     40.23 o 
 -14   1  11      911.37      809.76    149.04 o 
 -13   1  11      264.78      225.65     26.52 o 
 -12   1  11      257.96      244.74     25.43 o 
 -11   1  11      638.36      560.96     46.52 o 
 -10   1  11      386.49      442.43     43.28 o 
  -9   1  11      176.71      177.41     19.14 o 
  -8   1  11     6821.68     6828.97    150.03 o 
  -7   1  11      555.19      499.58     38.12 o 
  -6   1  11      296.54      233.91     28.12 o 
  -5   1  11     7265.46     6755.47    334.97 o 
  -4   1  11    18052.97    18007.77    578.16 o 
  -3   1  11     1236.42      791.99     97.61 o 
  -2   1  11       30.91       56.85      7.48 o 
  -1   1  11      446.43      397.13     25.11 o 
   0   1  11     6487.91     6468.99    146.47 o 
   1   1  11     1807.85     1696.75     48.30 o 
   2   1  11    17222.79    16640.02    290.81 o 
   3   1  11      577.38      634.24     49.34 o 
   4   1  11     3436.38     3130.95     68.17 o 
   5   1  11       58.91       98.50     13.96 o 
   6   1  11     1825.28     2023.75     66.59 o 
   7   1  11       33.53       35.73     14.07 o 
   8   1  11     2326.70     2181.15    107.02 o 
   9   1  11     1598.49     1598.93     99.75 o 
  10   1  11      392.58      390.62     39.58 o 
  11   1  11       26.34       52.22     18.92 o 
  12   1  11       15.15        8.99     24.74 o 
  13   1  11        0.11       19.92     18.92 o 
 -14   2  11      243.50      211.86     48.80 o 
 -13   2  11      304.31      254.65     36.67 o 
 -12   2  11     1807.89     1792.32    154.24 o 
 -11   2  11      136.42      134.15     20.67 o 
 -10   2  11     1440.85     1539.01     57.47 o 
  -9   2  11      566.04      522.07     35.17 o 
  -8   2  11      276.21      373.91     29.89 o 
  -7   2  11      837.63      761.02     73.61 o 
  -6   2  11     6616.31     6249.34    213.29 o 
  -5   2  11     4914.35     5021.70    193.22 o 
  -4   2  11    11079.09    12315.33    319.79 o 
  -3   2  11      429.18      457.37     41.40 o 
  -2   2  11     6361.91     5924.54    139.36 o 
  -1   2  11     1095.31      468.66    204.86 o 
   0   2  11    12938.71    12196.73    188.77 o 
   1   2  11    14453.58    14519.81    189.76 o 
   2   2  11     5080.84     5035.09    104.48 o 
   3   2  11     2146.94     1956.04     61.73 o 
   4   2  11     7545.29     7641.43    130.74 o 
   5   2  11      132.22      152.14     19.67 o 
   6   2  11     2100.44     1999.96     68.64 o 
   7   2  11      125.99      127.95     15.97 o 
   8   2  11     3081.72     2954.27    120.47 o 
   9   2  11      213.29      279.59     26.63 o 
  10   2  11     2060.23     2006.34    133.80 o 
  11   2  11       21.49       36.99     22.66 o 
  12   2  11        2.31       32.13     24.91 o 
  13   2  11       25.45       41.46     18.20 o 
 -14   3  11        3.35        0.05     23.06 o 
 -13   3  11       22.95       56.55     19.39 o 
 -12   3  11       31.17       45.23     23.78 o 
 -11   3  11     2892.16     3142.56    105.66 o 
 -10   3  11       61.17       76.33     18.84 o 
  -9   3  11       89.38       97.13     13.30 o 
  -8   3  11      899.92      784.46     53.66 o 
  -7   3  11    11039.11    11171.36    274.58 o 
  -6   3  11     1929.34     2005.53    127.94 o 
  -5   3  11     8749.86     8714.34    222.08 o 
  -4   3  11     2743.30     2362.58     69.61 o 
  -3   3  11      136.26      223.31     18.76 o 
  -2   3  11     1101.32      917.00     46.28 o 
  -1   3  11     9182.98     8762.93    213.21 o 
   0   3  11      184.12      208.13     26.31 o 
   1   3  11    14270.46    13908.93    197.42 o 
   2   3  11     4877.01     5395.19     87.92 o 
   3   3  11    15305.09    15403.34    216.66 o 
   4   3  11     2156.77     2154.66     92.72 o 
   5   3  11       35.17       18.08     17.45 o 
   6   3  11        7.60       -8.84     13.83 o 
   7   3  11      211.64      208.42     26.99 o 
   8   3  11        0.74       60.33     17.70 o 
   9   3  11     2338.94     2226.86    164.96 o 
  10   3  11      440.40      514.09     52.34 o 
  11   3  11     1167.65     1193.74     92.74 o 
  12   3  11       57.78       44.33     19.52 o 
  13   3  11        0.04       29.71     16.37 o 
 -14   4  11       20.03       53.94     18.47 o 
 -13   4  11        2.95       41.74     23.61 o 
 -12   4  11      529.07      539.95     52.59 o 
 -11   4  11        0.17        2.31     27.35 o 
 -10   4  11      886.67      889.83     69.31 o 
  -9   4  11       10.66       17.28     16.57 o 
  -8   4  11       48.17       13.80     12.46 o 
  -7   4  11      822.49      958.91     68.18 o 
  -6   4  11    14935.43    15134.48    256.00 o 
  -5   4  11     1681.63     1575.67     98.46 o 
  -4   4  11       46.34       55.15     16.47 o 
  -3   4  11     1391.44     1376.87     53.00 o 
  -2   4  11      187.61      185.49     15.21 o 
  -1   4  11     2231.01     2440.50     59.06 o 
   0   4  11    12750.54    12198.56    214.66 o 
   1   4  11     4975.51     4619.97     83.84 o 
   2   4  11       20.17       12.97     21.27 o 
   3   4  11     7577.47     7210.84    157.39 o 
   4   4  11     5221.25     4726.85    106.55 o 
   5   4  11      278.73      289.94     22.26 o 
   6   4  11      233.30      317.31     24.60 o 
   7   4  11      225.29      238.84     26.96 o 
   8   4  11      737.05      758.99     52.90 o 
   9   4  11      321.96      265.69     26.70 o 
  10   4  11     2004.42     1914.90    153.65 o 
  11   4  11        9.19       25.97     19.02 o 
  12   4  11        6.76       19.03     23.29 o 
  13   4  11      140.65      154.25     24.16 o 
 -14   5  11       49.52       37.12     21.97 o 
 -13   5  11       55.14       49.98     25.86 o 
 -12   5  11      248.78      273.20     35.38 o 
 -11   5  11      855.17      817.16     70.52 o 
 -10   5  11       47.00       39.68     24.06 o 
  -9   5  11        5.49       16.56      7.27 o 
  -8   5  11     2750.95     2907.96    123.94 o 
  -7   5  11      129.05      169.48     16.66 o 
  -6   5  11       16.86       31.01     11.01 o 
  -5   5  11     6296.35     6402.88    173.12 o 
  -4   5  11     8388.38     7587.56    169.81 o 
  -3   5  11      291.00      359.74     34.01 o 
  -2   5  11      219.59      103.35     14.85 o 
  -1   5  11     3482.11     3230.75     69.75 o 
   0   5  11      108.01      131.42     14.74 o 
   1   5  11      374.76      334.70     29.20 o 
   2   5  11    43282.90    44837.84    765.39 o 
   3   5  11      930.91     1050.25     69.90 o 
   4   5  11      564.91      523.03     34.94 o 
   5   5  11       18.55       14.59     15.28 o 
   6   5  11      624.99      669.33     65.00 o 
   7   5  11      137.63      140.01     33.02 o 
   8   5  11     1325.51     1251.40     84.93 o 
   9   5  11     1592.88     1690.91    196.18 o 
  10   5  11       34.37       46.39     15.14 o 
  11   5  11       18.05       33.60     17.04 o 
  12   5  11       39.16      110.38     60.43 o 
 -14   6  11       11.91       72.39     20.10 o 
 -13   6  11      742.06      640.82     67.68 o 
 -12   6  11      426.70      354.73     38.27 o 
 -11   6  11       17.40       53.61     43.87 o 
 -10   6  11      119.35      127.21     23.10 o 
  -9   6  11       74.95       82.16     15.48 o 
  -8   6  11      225.26      225.09     33.57 o 
  -7   6  11     2699.14     2989.59     88.86 o 
  -6   6  11        6.11       -4.29     14.98 o 
  -5   6  11     3488.83     3010.25    111.09 o 
  -4   6  11       34.73       25.40     11.32 o 
  -3   6  11    12100.43    12387.47    369.83 o 
  -2   6  11     1036.51      969.38     53.85 o 
  -1   6  11      538.56      668.69     47.07 o 
   0   6  11      717.40      645.48     47.91 o 
   1   6  11    18668.10    18783.46    292.81 o 
   2   6  11      261.73      248.19     29.72 o 
   3   6  11    10648.96    10250.19    192.02 o 
   4   6  11       75.37       58.08     10.61 o 
   5   6  11       48.58       10.66     18.56 o 
   6   6  11      178.46      168.90     22.77 o 
   7   6  11     7164.69     7528.14    198.91 o 
   8   6  11      424.97      429.24     44.52 o 
   9   6  11      635.15      630.39     42.05 o 
  10   6  11      276.46      288.92     42.20 o 
  11   6  11      209.51      234.35     29.00 o 
  12   6  11        9.08       22.48     32.63 o 
 -13   7  11        9.50       65.03     25.41 o 
 -12   7  11      258.05      149.63     28.68 o 
 -11   7  11      481.58      412.47     58.15 o 
 -10   7  11        0.35       -4.11     16.70 o 
  -9   7  11       70.06      103.70     18.26 o 
  -8   7  11      159.91      153.86     21.78 o 
  -7   7  11      431.01      524.18     58.28 o 
  -6   7  11     2600.74     2771.72     88.12 o 
  -5   7  11       47.42       27.32      9.75 o 
  -4   7  11    11471.54    11811.35    258.13 o 
  -3   7  11      658.46      619.62     51.97 o 
  -2   7  11        5.50       24.54     11.00 o 
  -1   7  11     1417.77     1469.15     47.02 o 
   0   7  11     3176.34     3054.78     86.99 o 
   1   7  11     1378.11     1427.94    125.14 o 
   2   7  11    11420.37    11478.16    203.14 o 
   3   7  11      642.57      559.28     42.65 o 
   4   7  11     1433.54     1215.55     92.64 o 
   5   7  11      158.56      146.87     19.04 o 
   6   7  11     1721.84     1835.08    120.88 o 
   7   7  11      533.47      455.24     40.13 o 
   8   7  11     5086.94     5344.96    223.07 o 
   9   7  11      419.07      369.98     38.16 o 
  10   7  11      670.27      614.27     55.22 o 
  11   7  11      343.39      386.96     46.69 o 
  12   7  11        4.84       48.92     17.93 o 
 -13   8  11      303.39      325.08     40.85 o 
 -12   8  11     1252.19     1132.87    139.45 o 
 -11   8  11        8.29      -32.43     33.04 o 
 -10   8  11      473.60      454.92     44.16 o 
  -9   8  11       49.67       60.30     16.88 o 
  -8   8  11       70.50       70.29     19.36 o 
  -7   8  11      490.15      461.27     41.80 o 
  -6   8  11     3652.35     3398.58    137.41 o 
  -5   8  11        3.86       30.26     20.85 o 
  -4   8  11     2892.34     2679.35    139.06 o 
  -3   8  11     1621.92     1372.51     66.56 o 
  -2   8  11     1531.06     1519.24     59.87 o 
  -1   8  11        2.92        9.61     11.17 o 
   0   8  11     1556.64     1721.41     45.11 o 
   1   8  11     6488.21     6380.76    111.11 o 
   2   8  11      471.09      462.33     38.29 o 
   3   8  11     1386.35     1250.44     85.53 o 
   4   8  11      764.90      721.42     46.48 o 
   5   8  11      398.60      461.28     41.17 o 
   6   8  11      966.71      781.33     53.09 o 
   7   8  11     1839.35     1734.37    131.69 o 
   8   8  11      907.57      886.48     79.51 o 
   9   8  11       27.35       65.76     14.98 o 
  10   8  11      644.01      657.33     60.86 o 
  11   8  11      189.93      254.67     35.46 o 
  12   8  11       16.47       77.54     37.97 o 
 -13   9  11      128.65      122.76     97.53 o 
 -12   9  11      273.43      240.17     54.55 o 
 -11   9  11      938.56      942.97     87.93 o 
 -10   9  11        0.27       24.76     30.47 o 
  -9   9  11       41.05       53.93     16.02 o 
  -8   9  11        7.21       16.49      9.80 o 
  -7   9  11     1609.21     1519.09    109.01 o 
  -6   9  11      113.18       81.45     21.64 o 
  -5   9  11     8271.02     8827.21    240.06 o 
  -4   9  11      787.13      903.50     65.58 o 
  -3   9  11        7.42       23.62     19.44 o 
  -2   9  11       73.06       56.94     15.23 o 
  -1   9  11     3170.76     3347.21    107.99 o 
   0   9  11      380.09      381.47     31.25 o 
   1   9  11     2300.59     2135.79     84.64 o 
   2   9  11     5405.23     5558.97    123.63 o 
   3   9  11     1121.11     1280.13     61.35 o 
   4   9  11     3837.76     4089.68    127.76 o 
   5   9  11       99.87      100.04     20.17 o 
   6   9  11       97.93       88.53     20.56 o 
   7   9  11       15.24       21.97     12.88 o 
   8   9  11      307.27      304.67     34.59 o 
   9   9  11     2037.25     2204.27    184.51 o 
  10   9  11        8.83       14.85     59.83 o 
  11   9  11       74.03       45.77     25.90 o 
 -12  10  11      360.15      329.12     84.65 o 
 -11  10  11      270.53      187.85     41.63 o 
 -10  10  11      100.02       67.85     19.85 o 
  -9  10  11        5.97       29.61     20.85 o 
  -8  10  11        1.42       11.22     16.79 o 
  -7  10  11      445.96      394.48     45.54 o 
  -6  10  11     5633.48     5903.62    189.83 o 
  -5  10  11      710.68      665.69     65.51 o 
  -4  10  11      240.19      275.13     32.54 o 
  -3  10  11      202.12      168.41     17.80 o 
  -2  10  11     1418.29     1585.53     61.07 o 
  -1  10  11       62.26       27.54     15.20 o 
   0  10  11     6067.74     6467.22    145.09 o 
   1  10  11       83.46       36.66     12.39 o 
   2  10  11       22.60       21.32     11.31 o 
   3  10  11       49.44       45.36     16.23 o 
   4  10  11     1183.11     1128.91     80.64 o 
   5  10  11      486.68      520.48     47.14 o 
   6  10  11        0.33        0.54     16.43 o 
   7  10  11      180.60      145.03     28.93 o 
   8  10  11      270.94      309.47     34.38 o 
   9  10  11        5.26       50.67     30.58 o 
  10  10  11      767.57      733.23     78.70 o 
  11  10  11      102.36       72.67     28.40 o 
 -12  11  11       98.45       50.62     28.55 o 
 -11  11  11      284.10      256.30     40.26 o 
 -10  11  11       92.20       97.52     28.40 o 
  -9  11  11      362.43      296.62     43.12 o 
  -8  11  11      854.53      911.02     85.03 o 
  -7  11  11     1564.82     1440.44     97.92 o 
  -6  11  11       93.84       87.64     24.75 o 
  -5  11  11     1772.73     1614.73    149.92 o 
  -4  11  11     1814.29     2022.95    106.03 o 
  -3  11  11      376.66      358.49     38.34 o 
  -2  11  11       48.64       97.14     17.84 o 
  -1  11  11        5.16       20.30     14.24 o 
   0  11  11      938.33     1007.54     86.02 o 
   1  11  11     1236.87     1321.74     73.84 o 
   2  11  11     6188.12     6846.76    142.06 o 
   3  11  11     1488.17     1578.99     87.57 o 
   4  11  11      567.53      669.37     69.67 o 
   5  11  11      220.75      208.63     26.20 o 
   6  11  11      176.06      167.14     26.23 o 
   7  11  11      148.21      157.17     37.91 o 
   8  11  11      670.06      610.27     57.56 o 
   9  11  11      240.89      305.19     45.39 o 
  10  11  11       39.85       56.42     22.98 o 
 -11  12  11        0.80       78.39     56.64 o 
 -10  12  11       23.78       12.76     21.60 o 
  -9  12  11      156.92       69.98     25.39 o 
  -8  12  11      147.34      172.56     37.55 o 
  -7  12  11      301.85      287.05     31.05 o 
  -6  12  11      418.78      424.40     36.26 o 
  -5  12  11     2436.75     2741.75    194.23 o 
  -4  12  11       65.32       55.50     18.22 o 
  -3  12  11      539.44      513.67     48.83 o 
  -2  12  11      269.44      244.07     27.09 o 
  -1  12  11       40.27       39.81     19.40 o 
   0  12  11        0.53        7.15     14.32 o 
   1  12  11     8086.95     8607.51    189.44 o 
   2  12  11        0.57       58.02     24.11 o 
   3  12  11     2311.74     2179.12    134.77 o 
   4  12  11      143.67      122.85     29.17 o 
   5  12  11        0.71       12.75     14.21 o 
   6  12  11      156.83      149.18     30.16 o 
   7  12  11      403.25      391.73     38.60 o 
   8  12  11      139.28      147.74     68.64 o 
   9  12  11      542.32      479.74     52.09 o 
  10  12  11       39.74       32.22     22.59 o 
 -10  13  11       71.50       64.33     21.18 o 
  -9  13  11       41.65        9.51     20.08 o 
  -8  13  11      413.99      325.92     70.09 o 
  -7  13  11      854.80      752.51     62.83 o 
  -6  13  11       17.23       27.38     15.98 o 
  -5  13  11       28.76       22.27     18.27 o 
  -4  13  11      877.90      767.14     64.44 o 
  -3  13  11      374.99      351.22     31.97 o 
  -2  13  11       54.14       84.91     22.41 o 
  -1  13  11      330.23      431.04     35.30 o 
   0  13  11      728.22      785.06     57.79 o 
   1  13  11      782.81      806.18     49.89 o 
   2  13  11     3890.52     4081.21    163.65 o 
   3  13  11      488.78      562.90     43.13 o 
   4  13  11       96.14       93.67     19.88 o 
   5  13  11       31.62       30.99     20.20 o 
   6  13  11      391.46      402.50     49.58 o 
   7  13  11       57.60       67.21     30.87 o 
   8  13  11     1086.20     1141.40    110.36 o 
   9  13  11        9.72       64.58     28.95 o 
  -9  14  11       25.20       85.90     32.21 o 
  -8  14  11      108.80       84.43     28.59 o 
  -7  14  11      417.25      419.30     63.71 o 
  -6  14  11     1228.11     1129.35     95.83 o 
  -5  14  11       42.46       20.74     15.89 o 
  -4  14  11       36.86        8.43     30.06 o 
  -3  14  11        4.64       48.77     13.61 o 
  -2  14  11      261.95      275.48     31.43 o 
  -1  14  11      285.75      376.03     39.05 o 
   0  14  11     1205.51     1373.32     84.74 o 
   1  14  11     1517.22     1394.20    119.09 o 
   2  14  11       82.70       83.37     16.05 o 
   3  14  11      127.56      114.94     16.37 o 
   4  14  11      109.80      148.16     24.84 o 
   5  14  11       85.72       86.69     29.41 o 
   6  14  11       87.37       90.97     26.38 o 
   7  14  11     1219.99     1119.67    126.67 o 
   8  14  11       22.11       34.77     25.17 o 
  -8  15  11       10.68      -36.34     36.34 o 
  -7  15  11      112.86      126.92     32.31 o 
  -6  15  11       13.56       59.81     44.82 o 
  -5  15  11     2817.83     2435.97    219.48 o 
  -4  15  11       57.43      102.11     23.32 o 
  -3  15  11        1.18        1.31     20.86 o 
  -2  15  11      152.15      127.71     23.65 o 
  -1  15  11      327.33      349.20     27.96 o 
   0  15  11      384.29      356.33     31.37 o 
   1  15  11      183.02      216.48     21.11 o 
   2  15  11       87.75       54.86     14.76 o 
   3  15  11       70.36       88.04     19.47 o 
   4  15  11      182.52      167.76     39.42 o 
   5  15  11       79.54       86.15     22.70 o 
   6  15  11        0.95       11.98     38.96 o 
   7  15  11        4.70        4.63     38.27 o 
  -7  16  11        6.77       64.29     29.48 o 
  -6  16  11     1155.87     1045.35    129.68 o 
  -5  16  11        1.82        2.12     16.10 o 
  -4  16  11      457.01      320.28     48.69 o 
  -3  16  11      221.80      218.08     31.18 o 
  -2  16  11       93.23      119.92     26.34 o 
  -1  16  11      102.59       67.70     18.34 o 
   0  16  11      427.95      421.57     40.28 o 
   1  16  11       51.24       58.93     15.05 o 
   2  16  11       31.48       35.64     16.66 o 
   3  16  11      110.70       95.56     33.02 o 
   4  16  11      202.35      190.28     36.05 o 
   5  16  11       33.86       71.25     39.44 o 
   6  16  11        0.09      -11.93     22.37 o 
  -6  17  11       62.16       20.75     43.21 o 
  -5  17  11      309.78      339.21     89.11 o 
  -4  17  11      364.85      310.98     44.64 o 
  -3  17  11      161.57      146.68     28.35 o 
  -2  17  11       47.96        4.06     27.37 o 
  -1  17  11        0.36       -4.94     22.68 o 
   0  17  11      246.71      176.71     39.19 o 
   1  17  11      229.93      226.87     38.80 o 
   2  17  11      379.51      409.33     58.25 o 
   3  17  11      113.08      101.26     26.03 o 
   4  17  11      144.23      113.61     22.97 o 
  -3  18  11       92.78       74.35     30.16 o 
  -2  18  11       61.97       54.33     19.83 o 
  -1  18  11        0.28       43.81     28.15 o 
   0  18  11       91.99       50.83     36.01 o 
   1  18  11     1013.74     1056.95    155.17 o 
   2  18  11       48.59       71.65     37.06 o 
 -14   0  12      776.46      534.63    165.76 o 
 -12   0  12       89.90       52.35     19.32 o 
 -10   0  12      677.46      912.77    100.31 o 
  -8   0  12     1260.38     1326.81    153.44 o 
  -6   0  12      997.79     1155.79     68.92 o 
  -4   0  12    52049.41    61345.06   2954.74 o 
   0   0  12     5825.74     6422.10    241.71 o 
   2   0  12    42170.67    47573.13   1369.17 o 
   4   0  12     4929.06     4308.08    140.02 o 
   6   0  12     1535.08     1775.08    138.90 o 
   8   0  12     2964.65     2919.44    208.31 o 
  10   0  12     1952.58     1860.33    256.79 o 
  12   0  12        1.91      -33.97     37.43 o 
 -14   1  12       16.13       45.35     17.11 o 
 -13   1  12      816.81      631.91     51.60 o 
 -12   1  12     1266.60     1163.30     76.73 o 
 -11   1  12      515.36      466.88     42.74 o 
 -10   1  12      324.91      310.67     26.83 o 
  -9   1  12      120.44      117.29     15.62 o 
  -8   1  12     1944.45     1831.21     62.70 o 
  -7   1  12     5012.70     5079.99    170.62 o 
  -6   1  12     1745.69     1604.88     64.28 o 
  -5   1  12    10516.79    10343.13    370.07 o 
  -4   1  12     3883.42     3593.49    238.90 o 
  -3   1  12    13374.99    14436.83    406.85 o 
  -2   1  12      141.54      111.89     12.42 o 
  -1   1  12     3188.17     2957.54     68.04 o 
   0   1  12        8.73       -4.27      6.41 o 
   1   1  12    20049.71    20724.55    417.14 o 
   2   1  12       54.27       38.77     19.07 o 
   3   1  12     8918.89     9062.18    133.86 o 
   4   1  12     2097.44     2161.34     51.42 o 
   5   1  12      202.00      177.20     20.29 o 
   6   1  12       59.03       36.05     11.57 o 
   7   1  12     2058.43     2204.95     90.97 o 
   8   1  12     1521.19     1549.84     99.06 o 
   9   1  12        4.63       12.68     15.13 o 
  10   1  12      276.58      325.05     30.49 o 
  11   1  12      184.56      159.77     31.19 o 
  12   1  12        0.08       30.76     21.04 o 
  13   1  12        3.84       20.12     27.87 o 
 -14   2  12       17.21       50.10     26.94 o 
 -13   2  12      197.37      237.43     31.66 o 
 -12   2  12      523.47      483.71     64.50 o 
 -11   2  12     3042.45     2792.75    182.92 o 
 -10   2  12     1750.71     1982.30     81.96 o 
  -9   2  12      292.54      304.26     21.97 o 
  -8   2  12     1126.91     1196.04     76.96 o 
  -7   2  12     1410.01     1320.32     62.40 o 
  -6   2  12     2035.22     2006.68    121.41 o 
  -5   2  12     6234.05     6049.21    204.09 o 
  -4   2  12     3130.46     3033.37    130.21 o 
  -3   2  12     2195.71     2744.81     91.17 o 
  -2   2  12       99.21       86.34     15.76 o 
  -1   2  12      295.50      330.06     28.73 o 
   0   2  12      297.49      342.42     32.18 o 
   1   2  12      309.88      361.31     30.51 o 
   2   2  12    21414.80    23006.36    341.28 o 
   3   2  12     4445.03     4884.55    114.00 o 
   4   2  12      476.43      468.08     37.97 o 
   5   2  12     1112.86     1086.81     82.68 o 
   6   2  12      146.32      178.25     18.63 o 
   7   2  12       77.40      104.51     14.49 o 
   8   2  12      296.05      319.00     36.88 o 
   9   2  12     2853.34     2813.98    177.39 o 
  10   2  12       63.42       69.03     28.32 o 
  11   2  12      294.07      289.45     35.46 o 
  12   2  12       96.46       87.30     21.28 o 
  13   2  12        4.80       50.82     25.36 o 
 -14   3  12       66.02       43.75     23.75 o 
 -13   3  12       46.43       26.69     31.34 o 
 -12   3  12     1062.14      936.38     78.86 o 
 -11   3  12      259.10      251.12     27.67 o 
 -10   3  12     1949.28     1987.71     94.82 o 
  -9   3  12      149.70      225.43     27.05 o 
  -8   3  12      430.26      506.25     36.21 o 
  -7   3  12      587.24      475.22     34.39 o 
  -6   3  12     7546.31     7537.67    216.16 o 
  -5   3  12     1233.19     1198.18     58.99 o 
  -4   3  12      768.40      782.75     54.73 o 
  -3   3  12     2053.29     2551.60     71.02 o 
  -2   3  12      125.24      155.03     25.95 o 
  -1   3  12      339.65      304.08     30.14 o 
   0   3  12     7298.38     6958.02    148.66 o 
   1   3  12     6527.29     6599.34    137.04 o 
   2   3  12     6505.64     6330.87    134.05 o 
   3   3  12      123.48      153.51     19.74 o 
   4   3  12    14622.35    14938.04    263.24 o 
   5   3  12      326.66      353.15     26.87 o 
   6   3  12       66.79       82.09     20.20 o 
   7   3  12      185.56      155.50     20.92 o 
   8   3  12     2013.89     1872.36    127.04 o 
   9   3  12      175.79      201.25     31.36 o 
  10   3  12     5052.68     5585.55    258.02 o 
  11   3  12      185.14      187.13     48.94 o 
  12   3  12       33.72       34.51     18.63 o 
  13   3  12        2.64       15.01     34.28 o 
 -14   4  12       19.02       36.68     21.04 o 
 -13   4  12       11.52       75.52     19.09 o 
 -12   4  12       13.50        0.00     16.23 o 
 -11   4  12     3235.15     3278.51     95.67 o 
 -10   4  12        3.84       16.75     11.37 o 
  -9   4  12       26.28       32.00     16.92 o 
  -8   4  12       12.66       41.56      9.92 o 
  -7   4  12     2122.59     1982.95     68.68 o 
  -6   4  12     1096.83     1035.02     69.67 o 
  -5   4  12     2569.41     2623.79     85.99 o 
  -4   4  12     1048.32     1028.83     69.82 o 
  -3   4  12      645.05      621.36     42.57 o 
  -2   4  12      715.35      565.36     53.10 o 
  -1   4  12      191.92      264.63     21.44 o 
   0   4  12      114.11      135.72     21.42 o 
   1   4  12     5750.96     5823.59    121.54 o 
   2   4  12     6808.78     7116.38    120.00 o 
   3   4  12    15382.63    15388.67    259.20 o 
   4   4  12     2359.82     2185.16     65.69 o 
   5   4  12       24.93        7.78     17.16 o 
   6   4  12      108.88       56.62     14.34 o 
   7   4  12       47.40       51.51     18.65 o 
   8   4  12       50.86       48.59     14.02 o 
   9   4  12     2359.42     2391.54    197.12 o 
  10   4  12       46.63       27.21     19.91 o 
  11   4  12      717.21      633.33     71.86 o 
  12   4  12        3.94       12.19     17.42 o 
 -14   5  12        1.72       49.81     18.00 o 
 -13   5  12       22.20       45.04     19.18 o 
 -12   5  12      702.05      768.92     72.14 o 
 -11   5  12        1.40       39.25     15.62 o 
 -10   5  12      171.08      138.66     21.08 o 
  -9   5  12       81.59       60.74     12.00 o 
  -8   5  12       19.19       13.19      9.73 o 
  -7   5  12       27.38       29.03     12.49 o 
  -6   5  12     2831.96     2433.21     87.49 o 
  -5   5  12     4727.58     4650.42    141.76 o 
  -4   5  12      583.65      399.12     49.28 o 
  -3   5  12     7577.58     7469.38    311.55 o 
  -2   5  12     7300.15     7654.34    235.98 o 
  -1   5  12       98.44       55.57     13.14 o 
   0   5  12     1303.67     1323.23     36.16 o 
   1   5  12    12860.30    12609.08    294.28 o 
   2   5  12      396.54      570.03     40.85 o 
   3   5  12    13419.54    13967.36    236.53 o 
   4   5  12     2742.45     2631.47     48.47 o 
   5   5  12      298.98      260.34     21.70 o 
   6   5  12       10.47        7.99     14.27 o 
   7   5  12      464.12      551.18     47.62 o 
   8   5  12      297.00      273.46     25.35 o 
   9   5  12      976.76     1024.97     63.72 o 
  10   5  12       58.68       63.96     18.47 o 
  11   5  12      505.55      440.32     38.37 o 
  12   5  12        9.72       24.98     31.41 o 
 -13   6  12      136.83      227.65     57.11 o 
 -12   6  12       79.91      104.92     22.69 o 
 -11   6  12       76.60       60.24     14.84 o 
 -10   6  12      293.65      305.87     31.63 o 
  -9   6  12        0.06       34.87     16.16 o 
  -8   6  12      332.82      363.98     33.64 o 
  -7   6  12      141.37      147.90     17.60 o 
  -6   6  12      233.77      182.93     18.88 o 
  -5   6  12     3313.55     2694.95    196.35 o 
  -4   6  12    13947.70    14126.80    428.50 o 
  -3   6  12     1791.65     1565.29     86.18 o 
  -2   6  12     2632.22     2513.65    106.72 o 
  -1   6  12       33.68       13.62      8.36 o 
   0   6  12     1102.37     1163.80     58.23 o 
   1   6  12      174.55      215.90     19.94 o 
   2   6  12    21478.15    22227.89    364.89 o 
   3   6  12     1036.13      881.67     71.77 o 
   4   6  12     1412.15     1440.85     81.54 o 
   5   6  12     2136.96     2243.33     76.22 o 
   6   6  12       21.68       39.40     20.03 o 
   7   6  12      139.93       96.38     29.28 o 
   8   6  12     2159.23     2286.01    175.57 o 
   9   6  12      140.28      135.50     22.38 o 
  10   6  12      442.79      431.52     76.60 o 
  11   6  12      508.99      466.06     44.63 o 
  12   6  12       91.25       94.02     33.96 o 
 -13   7  12      566.74      418.23     44.52 o 
 -12   7  12      124.35       83.57     25.12 o 
 -11   7  12      297.31      304.19     42.02 o 
 -10   7  12      699.36      637.71     57.63 o 
  -9   7  12       51.52       63.48     29.32 o 
  -8   7  12       12.64      -15.49     15.49 o 
  -7   7  12      351.34      393.49     30.38 o 
  -6   7  12      774.01      705.42     64.54 o 
  -5   7  12     3120.47     2830.96     77.23 o 
  -4   7  12      280.13      307.34     28.35 o 
  -3   7  12     9527.67     9737.61    273.76 o 
  -2   7  12      855.14      886.80     59.55 o 
  -1   7  12      884.05      913.57     60.81 o 
   0   7  12     1194.14     1258.15     66.17 o 
   1   7  12     5076.50     5095.85    107.98 o 
   2   7  12     1062.10      872.05     59.07 o 
   3   7  12     6226.57     6236.52    150.10 o 
   4   7  12     1141.77      912.62     68.92 o 
   5   7  12      733.43      638.83     49.98 o 
   6   7  12        1.34       32.92     11.53 o 
   7   7  12     1207.93     1296.69    107.86 o 
   8   7  12       87.29       91.25     21.57 o 
   9   7  12        9.65       36.39     16.72 o 
  10   7  12      721.63      691.66     65.53 o 
  11   7  12      434.98      452.90     53.43 o 
  12   7  12        0.41       29.25     26.92 o 
 -13   8  12      325.54      267.55     44.14 o 
 -12   8  12       68.91       80.50     53.76 o 
 -11   8  12     1081.71      974.82     92.89 o 
 -10   8  12       62.04       47.21     15.33 o 
  -9   8  12      157.75      181.11     37.81 o 
  -8   8  12       11.94       24.12     11.69 o 
  -7   8  12      150.53      145.72     22.09 o 
  -6   8  12        4.60       17.32     15.60 o 
  -5   8  12     6491.63     6699.48    162.38 o 
  -4   8  12     3653.10     3565.03    130.54 o 
  -3   8  12      410.76      448.58     32.82 o 
  -2   8  12      326.05      292.95     26.50 o 
  -1   8  12      422.79      563.91     36.73 o 
   0   8  12      432.93      507.26     41.45 o 
   1   8  12      178.50      170.08     15.63 o 
   2   8  12     3209.59     3473.90    123.86 o 
   3   8  12     1054.03      975.83     55.78 o 
   4   8  12      121.63      145.57     18.79 o 
   5   8  12      507.30      456.83     37.47 o 
   6   8  12       21.09       33.62     13.60 o 
   7   8  12        8.55       22.34     16.15 o 
   8   8  12     1011.78     1082.65     80.84 o 
   9   8  12     1841.65     1814.87    145.01 o 
  10   8  12      285.48      335.74     37.29 o 
  11   8  12      125.13      100.21     23.81 o 
 -12   9  12     1152.75      898.66    110.96 o 
 -11   9  12      361.46      376.43     47.66 o 
 -10   9  12      440.41      342.63     51.62 o 
  -9   9  12       19.69       65.75     20.72 o 
  -8   9  12       53.68       62.95     16.03 o 
  -7   9  12       62.31       49.54     25.07 o 
  -6   9  12     5701.53     5929.59    166.67 o 
  -5   9  12      204.97      224.49     35.06 o 
  -4   9  12     1240.44     1272.88     96.51 o 
  -3   9  12      728.44      800.35     59.56 o 
  -2   9  12      551.48      483.94     37.61 o 
  -1   9  12        7.37       -3.22     11.61 o 
   0   9  12      823.76      900.99     52.28 o 
   1   9  12     2187.01     2406.74     75.64 o 
   2   9  12      688.30      712.38     53.24 o 
   3   9  12        5.09       38.86     23.67 o 
   4   9  12     3961.60     3434.34    141.20 o 
   5   9  12      734.76      774.82     62.21 o 
   6   9  12       20.77       15.37     17.84 o 
   7   9  12       82.05      135.44     24.41 o 
   8   9  12     1384.35     1217.63    108.14 o 
   9   9  12      376.52      463.32     49.57 o 
  10   9  12      885.42      854.70     69.72 o 
  11   9  12      383.54      429.42     44.51 o 
 -12  10  12       81.59       58.19     22.69 o 
 -11  10  12      965.11      821.19    102.64 o 
 -10  10  12       50.21       91.87     42.31 o 
  -9  10  12        8.19       21.22     11.67 o 
  -8  10  12        0.38       30.82     18.81 o 
  -7  10  12     1332.94     1446.85    106.72 o 
  -6  10  12      389.06      288.54     73.04 o 
  -5  10  12     2425.58     2360.16    148.65 o 
  -4  10  12     5089.88     5614.34    189.33 o 
  -3  10  12     1187.20     1096.61     88.29 o 
  -2  10  12      142.80      113.66     14.51 o 
  -1  10  12      100.30       95.83     15.05 o 
   0  10  12        7.14        4.16     12.92 o 
   1  10  12     2674.75     2817.11    113.85 o 
   2  10  12       24.08       27.20     13.59 o 
   3  10  12     5159.38     5174.45    131.74 o 
   4  10  12     2486.77     2416.02    147.30 o 
   5  10  12      860.20      893.14     72.89 o 
   6  10  12      197.78      206.81     29.61 o 
   7  10  12      162.74      192.10     23.83 o 
   8  10  12        0.80       -4.96     33.33 o 
   9  10  12     1166.37     1213.57    117.24 o 
  10  10  12       13.09       48.18     17.82 o 
 -11  11  12       19.15       15.18     30.26 o 
 -10  11  12       59.68       35.88     27.16 o 
  -9  11  12       82.11      153.84     32.70 o 
  -8  11  12       45.45       35.75     21.32 o 
  -7  11  12      166.33      139.16     22.83 o 
  -6  11  12     1274.37     1307.83     80.27 o 
  -5  11  12     1981.57     2165.92    118.36 o 
  -4  11  12       33.14       46.56     19.07 o 
  -3  11  12     1920.00     1972.99    139.10 o 
  -2  11  12     3675.88     3711.59    143.72 o 
  -1  11  12        0.07       19.36     11.57 o 
   0  11  12      844.40      870.26     59.28 o 
   1  11  12     7418.65     7697.96    163.50 o 
   2  11  12      465.12      601.99     46.50 o 
   3  11  12     2175.70     2018.36    103.61 o 
   4  11  12      914.08      846.57     70.23 o 
   5  11  12       18.70       25.51     13.76 o 
   6  11  12       35.92       50.26     31.03 o 
   7  11  12      216.99      283.55     34.58 o 
   8  11  12       13.77       20.23     35.50 o 
   9  11  12      226.23      212.91     50.69 o 
  10  11  12      126.83      140.83     43.51 o 
 -11  12  12        0.06      107.78     48.59 o 
 -10  12  12      500.45      414.36     70.37 o 
  -9  12  12       74.25       70.49     24.27 o 
  -8  12  12      144.08      104.05     25.48 o 
  -7  12  12        1.11      -20.91     25.90 o 
  -6  12  12      822.00      783.65     71.67 o 
  -5  12  12      601.17      591.60     49.92 o 
  -4  12  12     2734.93     2895.01    130.76 o 
  -3  12  12       95.16       66.47     20.15 o 
  -2  12  12      234.15      240.26     28.93 o 
  -1  12  12       20.32       17.77     17.23 o 
   0  12  12     1136.95     1073.77     70.26 o 
   1  12  12       63.63       63.93     19.00 o 
   2  12  12     8707.47     9363.94    292.67 o 
   3  12  12      120.56      117.06     21.47 o 
   4  12  12      184.26      101.49     16.03 o 
   5  12  12      149.22      130.52     20.49 o 
   6  12  12        3.84       62.23     33.47 o 
   7  12  12       99.96      111.86     27.10 o 
   8  12  12      521.28      480.21     62.75 o 
   9  12  12        7.20       49.28     36.05 o 
 -10  13  12      127.35      172.93     61.89 o 
  -9  13  12      225.21      195.52     41.32 o 
  -8  13  12      308.49      245.17     43.94 o 
  -7  13  12      229.72      251.31     32.53 o 
  -6  13  12        5.22       31.08     14.49 o 
  -5  13  12     1405.60     1402.93     88.88 o 
  -4  13  12       18.86       12.22     23.85 o 
  -3  13  12      678.32      778.93     64.92 o 
  -2  13  12      259.95      241.68     29.80 o 
  -1  13  12       13.82       43.83     14.50 o 
   0  13  12      321.56      316.13     26.68 o 
   1  13  12     2577.97     2678.67    158.14 o 
   2  13  12      372.36      411.18     31.42 o 
   3  13  12      395.32      352.01     42.33 o 
   4  13  12       55.48       31.47     16.14 o 
   5  13  12       94.33      113.73     24.15 o 
   6  13  12        0.04       30.27     17.96 o 
   7  13  12      492.45      520.04     58.82 o 
   8  13  12       33.50       55.67     27.44 o 
   9  13  12       16.38       53.45     18.19 o 
  -9  14  12       20.91      102.78     35.06 o 
  -8  14  12        3.03        7.70     31.09 o 
  -7  14  12      387.03      380.82     44.08 o 
  -6  14  12      179.02      122.69     32.06 o 
  -5  14  12      414.20      379.98     50.11 o 
  -4  14  12     1600.94     1544.28    133.52 o 
  -3  14  12       96.20       66.97     18.52 o 
  -2  14  12        6.62        1.03     18.11 o 
  -1  14  12      155.86      135.40     23.64 o 
   0  14  12      677.60      767.74     52.02 o 
   1  14  12      209.07      268.36     23.50 o 
   2  14  12      770.41      663.29     45.67 o 
   3  14  12      734.16      653.11     50.23 o 
   4  14  12       34.49      105.34     26.67 o 
   5  14  12      213.44      199.31     39.99 o 
   6  14  12       22.66       39.17     30.87 o 
   7  14  12       41.38       44.79     32.98 o 
   8  14  12      294.53      294.58     42.25 o 
  -8  15  12        4.67       60.46     38.80 o 
  -7  15  12       85.69       85.89     35.13 o 
  -6  15  12     1489.86     1546.99    145.69 o 
  -5  15  12       12.20       46.67     28.39 o 
  -4  15  12      230.21      254.87     36.36 o 
  -3  15  12       14.00       17.22     24.33 o 
  -2  15  12      300.44      233.39     27.55 o 
  -1  15  12       13.29        3.39     23.73 o 
   0  15  12       60.18       41.60     25.16 o 
   1  15  12      436.95      383.26     30.33 o 
   2  15  12       15.77        2.72     13.57 o 
   3  15  12       28.33       20.52     20.19 o 
   4  15  12      809.66      787.61     92.17 o 
   5  15  12      182.77      184.73    104.80 o 
   6  15  12       23.38       89.00     26.88 o 
   7  15  12       58.65       82.23     21.70 o 
  -7  16  12       69.18       93.55     32.75 o 
  -6  16  12       12.18      125.53     48.51 o 
  -5  16  12     1536.24     1514.81    130.77 o 
  -4  16  12      298.41      292.20     62.01 o 
  -3  16  12      481.87      452.38     47.81 o 
  -2  16  12      203.91      233.44     28.56 o 
  -1  16  12        8.08       48.66     15.98 o 
   0  16  12        3.98       27.49     11.73 o 
   1  16  12       59.09       73.07     17.29 o 
   2  16  12        0.38       39.08     15.91 o 
   3  16  12      114.95       66.52     24.38 o 
   4  16  12      349.48      267.23     45.15 o 
   5  16  12      529.00      494.52     72.05 o 
  -5  17  12       31.14       22.14     23.00 o 
  -4  17  12        0.08        2.83     20.89 o 
  -3  17  12      543.93      500.32     46.35 o 
  -2  17  12      367.05      367.83     41.45 o 
  -1  17  12      171.00      188.38     31.00 o 
   0  17  12      130.44      103.55     28.08 o 
   1  17  12      223.78      137.03     87.15 o 
   2  17  12       38.14       96.08     47.48 o 
   3  17  12      369.36      422.24     59.83 o 
   4  17  12      241.66      196.20     42.94 o 
  -2  18  12      110.88       70.08     52.41 o 
  -1  18  12        0.80       30.52     20.06 o 
   0  18  12      144.00      110.59     34.19 o 
   1  18  12       46.40       29.70     40.93 o 
 -13   0  13      175.69      137.49     29.41 o 
 -11   0  13      629.37      563.57     68.52 o 
  -9   0  13     1718.97     1723.18    160.87 o 
  -7   0  13     3450.10     3479.20    184.60 o 
  -5   0  13    21634.39    22278.72    798.04 o 
  -3   0  13    23044.64    21689.69    790.43 o 
  -1   0  13     1238.03      864.15     64.92 o 
   1   0  13     6273.32     6387.03    249.58 o 
   3   0  13    32230.48    35145.59    723.70 o 
   5   0  13     1393.82     1241.10    124.86 o 
   7   0  13      936.83     1111.30    104.07 o 
   9   0  13      356.17      432.60     53.28 o 
  11   0  13      363.43      309.78     61.43 o 
 -14   1  13       32.35       30.79     15.64 o 
 -13   1  13      280.23      291.59     29.68 o 
 -12   1  13       54.49        3.32     23.02 o 
 -11   1  13      526.67      423.17     42.98 o 
 -10   1  13     1512.67     1514.90    107.24 o 
  -9   1  13        1.20       23.99     18.47 o 
  -8   1  13      135.65      182.59     20.29 o 
  -7   1  13      265.73      328.38     24.46 o 
  -6   1  13       47.43        8.32      9.54 o 
  -5   1  13     3743.90     3994.42    163.27 o 
  -4   1  13    33898.88    34479.59    868.11 o 
  -3   1  13     5494.36     5734.18    180.18 o 
  -2   1  13     1145.06      812.15     66.95 o 
  -1   1  13     1594.63     1611.48     50.14 o 
   0   1  13       12.53       11.72     10.43 o 
   1   1  13      158.62      120.25     27.31 o 
   2   1  13    17006.56    17338.92    284.26 o 
   3   1  13     2068.50     2345.65     64.47 o 
   4   1  13       91.32       64.10     16.21 o 
   5   1  13     1057.06     1103.69     92.34 o 
   6   1  13      709.81      758.46     53.76 o 
   7   1  13        5.37       19.50     13.12 o 
   8   1  13      410.76      446.01     32.39 o 
   9   1  13      731.26      749.84     54.76 o 
  10   1  13      924.05      923.16     72.83 o 
  11   1  13       14.08        2.73     18.07 o 
  12   1  13       98.97       64.87     20.05 o 
 -14   2  13       13.06       57.14     17.83 o 
 -13   2  13      103.31       92.70     18.73 o 
 -12   2  13     1545.11     1421.46    141.46 o 
 -11   2  13        5.13       -1.12     17.15 o 
 -10   2  13      855.20      757.16     62.87 o 
  -9   2  13     1634.89     1689.85    121.86 o 
  -8   2  13      587.85      690.03     50.95 o 
  -7   2  13       46.68       37.77     10.49 o 
  -6   2  13     2445.66     2207.89    103.79 o 
  -5   2  13     2795.39     2287.10     84.96 o 
  -4   2  13      503.00      507.06     33.15 o 
  -3   2  13     5804.26     5348.71    151.89 o 
  -2   2  13     8383.13     6830.18    248.96 o 
  -1   2  13      314.17      284.40     29.44 o 
   0   2  13      109.25       96.11     15.79 o 
   1   2  13     4871.20     4570.70     95.64 o 
   2   2  13     1961.19     1963.43     59.69 o 
   3   2  13      514.13      423.32     35.09 o 
   4   2  13     7521.40     7826.03    149.28 o 
   5   2  13     2693.19     2622.49     59.07 o 
   6   2  13        7.11       14.38     15.66 o 
   7   2  13       24.48       50.59     10.97 o 
   8   2  13     1366.85     1388.20    106.98 o 
   9   2  13      219.57      265.43     29.33 o 
  10   2  13     1711.18     1655.75    121.56 o 
  11   2  13      638.07      641.41     62.41 o 
  12   2  13        3.74       13.70     21.46 o 
 -14   3  13       41.94       58.43     16.48 o 
 -13   3  13        8.50       32.44     24.35 o 
 -12   3  13      428.42      390.02     50.91 o 
 -11   3  13     4324.07     4611.73    118.17 o 
 -10   3  13       92.60      121.16     21.26 o 
  -9   3  13      191.61      178.07     18.29 o 
  -8   3  13       53.12       39.30     11.51 o 
  -7   3  13      182.78      135.35     14.01 o 
  -6   3  13      237.73      189.36     28.41 o 
  -5   3  13      420.56      410.69     42.11 o 
  -4   3  13      237.20      463.00     34.27 o 
  -3   3  13     1065.72     1009.78     84.88 o 
  -2   3  13      520.67      536.81     54.85 o 
  -1   3  13     5790.86     5833.26    181.22 o 
   0   3  13       43.86       63.79     14.79 o 
   1   3  13      184.65      199.37     17.68 o 
   2   3  13     5176.69     5111.60    112.85 o 
   3   3  13    25774.87    27525.98    500.41 o 
   4   3  13     3204.28     2757.99    100.42 o 
   5   3  13      227.19      255.91     23.27 o 
   6   3  13       50.21       63.45     14.02 o 
   7   3  13       55.75       52.61     27.21 o 
   8   3  13      133.83      162.42     21.59 o 
   9   3  13     2970.78     3229.39    202.18 o 
  10   3  13        0.66       22.42     17.99 o 
  11   3  13      557.79      643.74     53.69 o 
  12   3  13       80.81       86.01     25.45 o 
 -14   4  13       75.30       57.44     24.38 o 
 -13   4  13        1.17       28.71     14.09 o 
 -12   4  13      659.88      577.73     52.83 o 
 -11   4  13      408.33      443.01     37.61 o 
 -10   4  13     1790.73     1698.35    164.14 o 
  -9   4  13       11.06       13.53     15.96 o 
  -8   4  13      192.91      145.30     15.57 o 
  -7   4  13      522.10      504.59     36.40 o 
  -6   4  13     1930.70     1859.94     46.21 o 
  -5   4  13     3707.35     3735.42    113.47 o 
  -4   4  13      148.24       81.78     15.08 o 
  -3   4  13      652.91      622.31     54.57 o 
  -2   4  13     8514.65     8596.59    218.83 o 
  -1   4  13        2.50      -16.24     16.24 o 
   0   4  13      541.73      626.43     47.41 o 
   1   4  13      643.18      621.79     46.77 o 
   2   4  13     5216.58     5110.79    104.40 o 
   3   4  13     1704.04     1577.97     58.26 o 
   4   4  13     5205.23     5479.57    181.63 o 
   5   4  13      186.75      177.58     18.79 o 
   6   4  13       14.71       54.08     14.92 o 
   7   4  13      397.04      383.05     35.79 o 
   8   4  13      556.04      541.11     43.89 o 
   9   4  13      218.41      274.82     30.20 o 
  10   4  13     2646.28     2797.22    196.31 o 
  11   4  13       49.39       21.66     15.15 o 
  12   4  13      219.74      171.23     24.06 o 
 -13   5  13       75.99       87.73     25.49 o 
 -12   5  13       30.92       64.29     20.42 o 
 -11   5  13      649.43      622.13     50.00 o 
 -10   5  13     1181.98     1273.72     94.68 o 
  -9   5  13      212.91      192.52     28.79 o 
  -8   5  13      128.32       69.33     12.30 o 
  -7   5  13      105.54      127.45     16.37 o 
  -6   5  13     3764.44     3828.57    109.99 o 
  -5   5  13     2341.87     2130.44    101.99 o 
  -4   5  13     6017.02     6084.73    216.86 o 
  -3   5  13     4084.11     3830.28    213.66 o 
  -2   5  13     1695.26     1629.49    108.81 o 
  -1   5  13     4025.04     4106.48    110.85 o 
   0   5  13     1924.70     2071.04     62.61 o 
   1   5  13       52.01        7.85     18.13 o 
   2   5  13    15731.38    16558.35    283.30 o 
   3   5  13     3200.87     3151.49    135.80 o 
   4   5  13      145.51      178.04     16.86 o 
   5   5  13     1543.52     1628.73     74.64 o 
   6   5  13      456.92      442.86     35.14 o 
   7   5  13       13.79      -11.24     14.90 o 
   8   5  13      114.52      152.52     29.17 o 
   9   5  13      547.27      563.07     46.62 o 
  10   5  13       45.74       62.31     15.59 o 
  11   5  13       33.97       47.31     19.77 o 
  12   5  13      327.97      306.64     37.83 o 
 -13   6  13      131.66       81.83     18.80 o 
 -12   6  13      132.67      126.07     30.13 o 
 -11   6  13      453.23      479.12     45.56 o 
 -10   6  13      307.17      297.90     31.15 o 
  -9   6  13      428.24      396.42     41.54 o 
  -8   6  13      127.78       70.11     13.91 o 
  -7   6  13       76.81       64.20     12.82 o 
  -6   6  13     1015.72      975.14     74.36 o 
  -5   6  13     9476.13     9727.46    376.20 o 
  -4   6  13        8.26       13.15     15.83 o 
  -3   6  13     9727.62     9399.80    305.22 o 
  -2   6  13     1631.67     1524.13     75.14 o 
  -1   6  13       77.76       59.64     10.70 o 
   0   6  13      460.30      492.80     36.01 o 
   1   6  13     6569.30     6629.49    130.80 o 
   2   6  13      819.56      783.93     54.64 o 
   3   6  13     6673.06     6954.30    125.60 o 
   4   6  13      593.23      570.24     45.59 o 
   5   6  13      244.57      272.47     33.90 o 
   6   6  13        3.28       35.64     15.99 o 
   7   6  13       56.40       45.50     16.90 o 
   8   6  13        7.72       27.24     19.42 o 
   9   6  13        0.19       18.18     25.35 o 
  10   6  13      984.59      931.49     84.24 o 
  11   6  13     1009.84     1058.67    132.16 o 
  12   6  13        0.55      -25.58     41.64 o 
 -13   7  13       35.15       32.89     32.83 o 
 -12   7  13       71.86       81.58     21.60 o 
 -11   7  13      730.95      656.52     73.91 o 
 -10   7  13      569.82      543.41     49.55 o 
  -9   7  13        0.02       22.94     13.82 o 
  -8   7  13       15.46       62.99     16.40 o 
  -7   7  13       24.02        5.22     16.94 o 
  -6   7  13      348.42      327.68     24.17 o 
  -5   7  13       47.32       54.36     15.57 o 
  -4   7  13    17362.93    17808.90    655.26 o 
  -3   7  13       89.81       43.64     17.27 o 
  -2   7  13      541.20      547.20     43.38 o 
  -1   7  13      623.41      627.12     55.45 o 
   0   7  13      466.76      527.76     46.63 o 
   1   7  13        6.72       -1.36     16.46 o 
   2   7  13     2981.32     2928.18    107.51 o 
   3   7  13     3661.65     3765.99    100.25 o 
   4   7  13      871.59      988.23     55.20 o 
   5   7  13        3.23        7.13     17.46 o 
   6   7  13      959.21     1053.61     83.16 o 
   7   7  13        2.78        1.76     17.87 o 
   8   7  13      266.57      263.83     30.33 o 
   9   7  13      417.09      434.56     40.02 o 
  10   7  13      645.27      611.03     53.42 o 
  11   7  13      134.91      168.92     26.94 o 
 -13   8  13      253.02      154.65     35.22 o 
 -12   8  13      922.63      753.78     82.84 o 
 -11   8  13      129.46      151.99     31.99 o 
 -10   8  13      238.42      207.82     24.03 o 
  -9   8  13      137.90      148.80     25.09 o 
  -8   8  13      202.31      221.27     24.71 o 
  -7   8  13        0.41       19.81     12.65 o 
  -6   8  13      960.72      907.20     77.23 o 
  -5   8  13     1809.33     1712.47     94.18 o 
  -4   8  13      628.40      506.87     56.29 o 
  -3   8  13     1587.50     1532.13     83.39 o 
  -2   8  13     1654.12     1662.74     68.40 o 
  -1   8  13      349.24      391.81     32.10 o 
   0   8  13      295.83      393.83     29.89 o 
   1   8  13     1297.93     1261.96     52.23 o 
   2   8  13      427.67      423.91     29.61 o 
   3   8  13      547.51      489.52     41.10 o 
   4   8  13     5342.37     5345.19    135.28 o 
   5   8  13     1939.00     1685.90    156.10 o 
   6   8  13      164.61      130.25     27.16 o 
   7   8  13      100.80      128.58     21.78 o 
   8   8  13      869.58      908.08     73.59 o 
   9   8  13        0.59       14.21     16.29 o 
  10   8  13      526.31      552.56     49.98 o 
  11   8  13      274.84      315.67     35.53 o 
 -12   9  13      259.14      230.46     47.07 o 
 -11   9  13      687.02      568.61     87.09 o 
 -10   9  13       76.94       65.80     18.78 o 
  -9   9  13       30.10       52.00     15.25 o 
  -8   9  13       19.30       31.12     15.19 o 
  -7   9  13        0.35       34.60     19.51 o 
  -6   9  13      109.39      135.28     18.58 o 
  -5   9  13     4776.90     5181.44    212.18 o 
  -4   9  13     2173.12     2354.61    142.24 o 
  -3   9  13     2668.77     2792.29    102.44 o 
  -2   9  13      284.61      285.57     24.78 o 
  -1   9  13      314.51      331.73     28.86 o 
   0   9  13      860.95      874.20     56.50 o 
   1   9  13        5.77       40.05     10.37 o 
   2   9  13     1607.04     1424.29     78.98 o 
   3   9  13     3531.04     3503.71    129.41 o 
   4   9  13     2493.11     2095.59    171.71 o 
   5   9  13     2990.55     2920.85    187.42 o 
   6   9  13        0.27       32.05     14.80 o 
   7   9  13       93.69       91.26     13.96 o 
   8   9  13      230.24      183.72     30.53 o 
   9   9  13     1580.46     1627.84    121.48 o 
  10   9  13       65.52       88.30     30.70 o 
  11   9  13      125.56      123.68     38.43 o 
 -12  10  13      365.49      366.36     78.05 o 
 -11  10  13      193.89      189.42     52.43 o 
 -10  10  13      517.42      495.10     82.11 o 
  -9  10  13       81.62       83.85     19.18 o 
  -8  10  13      136.47      138.30     20.52 o 
  -7  10  13      337.63      431.72     32.15 o 
  -6  10  13     2014.51     2115.47     96.54 o 
  -5  10  13     1060.90      962.96     88.87 o 
  -4  10  13        1.98       21.13     21.40 o 
  -3  10  13     1899.68     1818.20     78.39 o 
  -2  10  13     4649.29     4745.43    170.70 o 
  -1  10  13      116.52      142.51     16.29 o 
   0  10  13       24.02       16.85     10.60 o 
   1  10  13       50.54       73.04     15.06 o 
   2  10  13      953.83      874.54     70.65 o 
   3  10  13     3318.46     3164.52    115.88 o 
   4  10  13     3042.85     2931.48    129.62 o 
   5  10  13        3.54       11.13     12.02 o 
   6  10  13       22.63       45.63     15.38 o 
   7  10  13        9.11        8.96     14.10 o 
   8  10  13      200.72      233.00     37.24 o 
   9  10  13       55.05       75.16     33.44 o 
  10  10  13      439.73      450.23     60.46 o 
 -11  11  13      522.29      405.04     77.09 o 
 -10  11  13      564.94      482.20     91.52 o 
  -9  11  13       90.01       82.30     23.71 o 
  -8  11  13       92.53       74.26     22.59 o 
  -7  11  13      132.30      151.24     31.43 o 
  -6  11  13       82.85       46.01     17.49 o 
  -5  11  13       61.28       42.14     19.03 o 
  -4  11  13     3103.38     3107.95    130.22 o 
  -3  11  13      459.67      438.43     40.31 o 
  -2  11  13      697.97      678.66     47.55 o 
  -1  11  13      941.87      984.82     85.51 o 
   0  11  13      457.67      386.96     34.89 o 
   1  11  13      110.03      115.52     18.55 o 
   2  11  13     5980.36     5881.53    144.29 o 
   3  11  13     2327.33     2202.05    109.16 o 
   4  11  13        4.73       -9.46     25.80 o 
   5  11  13      193.04      145.15     22.88 o 
   6  11  13       91.21       53.87     13.73 o 
   7  11  13        0.02        3.77     20.04 o 
   8  11  13      115.21      106.80     35.41 o 
   9  11  13      115.49       97.77     31.82 o 
  10  11  13       78.44       95.00     27.15 o 
 -10  12  13       12.11        7.99     50.90 o 
  -9  12  13      719.15      638.26     80.93 o 
  -8  12  13       18.58       10.86     14.17 o 
  -7  12  13      134.60      125.61     21.38 o 
  -6  12  13      298.09      250.15     47.01 o 
  -5  12  13     1568.53     1631.08    118.45 o 
  -4  12  13       28.18       37.34     16.63 o 
  -3  12  13     3506.40     3918.30    200.74 o 
  -2  12  13      231.72      260.11     27.75 o 
  -1  12  13       94.47       49.83     21.46 o 
   0  12  13       28.50       29.44     11.25 o 
   1  12  13     3656.20     3879.71    118.98 o 
   2  12  13       98.61      132.21     19.76 o 
   3  12  13      241.20      200.47     26.67 o 
   4  12  13      250.67      198.38     26.14 o 
   5  12  13      477.37      492.71     81.65 o 
   6  12  13        2.03       10.08     23.09 o 
   7  12  13       35.57       64.91     29.38 o 
   8  12  13        1.21        3.59     42.37 o 
   9  12  13       97.57       71.72     27.71 o 
 -10  13  13      524.63      466.56     73.76 o 
  -9  13  13       26.71        2.58     46.14 o 
  -8  13  13       81.24       44.73     34.78 o 
  -7  13  13       73.23       42.14     14.72 o 
  -6  13  13        0.40       28.18     15.12 o 
  -5  13  13      323.81      303.36     37.40 o 
  -4  13  13     2310.89     2272.96    117.43 o 
  -3  13  13      477.52      498.36     65.96 o 
  -2  13  13      370.42      432.25     44.86 o 
  -1  13  13       66.43       63.19     12.53 o 
   0  13  13      105.40      150.18     19.82 o 
   1  13  13        1.92       17.18     13.70 o 
   2  13  13     2231.73     2520.90    159.37 o 
   3  13  13      976.77      835.24     65.78 o 
   4  13  13      168.56      203.23     21.70 o 
   5  13  13        2.37       23.87     23.97 o 
   6  13  13       66.91       52.68     22.97 o 
   7  13  13        0.21        9.53     33.19 o 
   8  13  13      167.42      151.31     28.69 o 
  -9  14  13      253.27      231.95     40.39 o 
  -8  14  13       11.08       19.74     25.10 o 
  -7  14  13      148.20      126.98     30.36 o 
  -6  14  13      306.31      255.98     41.98 o 
  -5  14  13      348.88      355.95     33.90 o 
  -4  14  13        1.07        9.21     26.87 o 
  -3  14  13     1023.59      882.08     87.72 o 
  -2  14  13      213.53      250.13     31.87 o 
  -1  14  13       17.03       33.60     16.91 o 
   0  14  13        5.03       16.38     11.32 o 
   1  14  13      629.18      667.16     43.85 o 
   2  14  13      347.53      345.83     32.48 o 
   3  14  13      134.81       83.15     16.26 o 
   4  14  13     1017.53      792.52    102.37 o 
   5  14  13      426.03      388.15     62.97 o 
   6  14  13      185.77      196.27     33.78 o 
   7  14  13      210.32      160.79     36.25 o 
  -8  15  13        1.20      124.84     54.05 o 
  -7  15  13       22.34       82.39     23.68 o 
  -6  15  13       63.58       51.46     24.65 o 
  -5  15  13     1460.85     1630.46    141.15 o 
  -4  15  13      423.11      419.07     75.30 o 
  -3  15  13      866.02      948.75     76.59 o 
  -2  15  13       87.10      123.70     34.32 o 
  -1  15  13      175.80      164.54     20.47 o 
   0  15  13        1.31       18.28     15.68 o 
   1  15  13       11.61       30.92     12.57 o 
   2  15  13       70.23       95.63     22.33 o 
   3  15  13      395.30      358.51     45.06 o 
   4  15  13      234.66      269.99     42.92 o 
   5  15  13     1004.68      944.62    112.57 o 
   6  15  13       66.13       33.82     29.49 o 
  -6  16  13      528.52      572.98     93.07 o 
  -5  16  13      203.63      246.94     43.78 o 
  -4  16  13        0.33       -6.60     50.86 o 
  -3  16  13      175.37      302.87     55.83 o 
  -2  16  13     1276.55     1225.17     96.60 o 
  -1  16  13       68.32      131.58     25.88 o 
   0  16  13       13.62       23.48     24.83 o 
   1  16  13       82.12       46.54     23.08 o 
   2  16  13        2.96       11.85     20.18 o 
   3  16  13      221.73      244.48     94.45 o 
   4  16  13     1104.51     1102.37    132.94 o 
   5  16  13       78.81       85.31     30.46 o 
  -5  17  13       64.45       68.48     41.29 o 
  -4  17  13      523.16      421.58     49.23 o 
  -3  17  13      224.21      213.27     55.45 o 
  -2  17  13      113.38       96.60     25.57 o 
  -1  17  13      130.74      168.51     28.44 o 
   0  17  13      103.07      109.22     25.95 o 
   1  17  13       50.40       15.41     51.81 o 
   2  17  13      111.46      130.71     84.71 o 
   3  17  13      340.12      347.44     77.14 o 
 -14   0  14       10.35       45.90     44.92 o 
 -12   0  14      302.30      310.54     50.13 o 
 -10   0  14      634.98      714.49     68.67 o 
  -8   0  14     1025.97     1048.62    116.21 o 
  -6   0  14       46.83       11.11     27.36 o 
  -4   0  14    62974.27    61160.08   3261.59 o 
  -2   0  14      335.66      312.50     44.31 o 
   0   0  14     1274.48     1115.82    124.25 o 
   2   0  14    11816.05    11418.80    460.05 o 
   4   0  14      202.90      213.09     23.49 o 
   6   0  14     7545.90     7628.24    227.63 o 
   8   0  14       13.66       36.20     19.64 o 
  10   0  14      964.69      989.16    155.80 o 
  12   0  14      349.71      295.48     44.46 o 
 -14   1  14        7.96       25.32     16.59 o 
 -13   1  14        2.76       27.26     13.35 o 
 -12   1  14      367.52      314.27     29.47 o 
 -11   1  14      321.85      264.28     26.67 o 
 -10   1  14       50.98       65.82     16.32 o 
  -9   1  14     2915.72     3146.77     95.87 o 
  -8   1  14     1217.43     1242.77     88.50 o 
  -7   1  14      196.18      182.42     17.73 o 
  -6   1  14     1021.32     1137.10     66.03 o 
  -5   1  14    10504.08    10557.09    295.69 o 
  -4   1  14        0.20        2.70     14.23 o 
  -3   1  14    13125.62    12587.02    226.89 o 
  -2   1  14     3685.11     3293.49     83.43 o 
  -1   1  14      633.45      698.21     57.62 o 
   0   1  14      706.55      673.10     71.59 o 
   1   1  14     1451.83     1149.60     42.14 o 
   2   1  14      386.86      364.06     28.13 o 
   3   1  14    11375.71    11545.14    217.05 o 
   4   1  14     5200.73     5330.01    163.56 o 
   5   1  14     7598.86     7902.42    168.05 o 
   6   1  14        1.17       49.76     22.79 o 
   7   1  14      707.65      606.45     45.63 o 
   8   1  14      103.99      113.80     18.48 o 
   9   1  14      130.93      136.72     19.78 o 
  10   1  14        6.98       22.58     26.46 o 
  11   1  14      720.00      717.83     79.18 o 
  12   1  14        4.54       97.63     23.08 o 
 -14   2  14       58.33       54.26     15.27 o 
 -13   2  14       99.02      101.72     17.49 o 
 -12   2  14      213.50      242.91     30.21 o 
 -11   2  14     1595.83     1593.23     86.07 o 
 -10   2  14     1133.66     1044.77     73.12 o 
  -9   2  14      294.47      318.11     40.92 o 
  -8   2  14     1166.18     1126.17     83.20 o 
  -7   2  14      861.92     1000.00     77.55 o 
  -6   2  14       66.90       34.00     13.64 o 
  -5   2  14      973.91     1068.69     54.13 o 
  -4   2  14      950.62      813.50     50.96 o 
  -3   2  14     6907.81     6348.49    157.10 o 
  -2   2  14     3017.17     2748.70    106.23 o 
  -1   2  14    12123.56    12952.58    314.47 o 
   0   2  14       38.62       50.96     16.44 o 
   1   2  14      914.44      860.99     51.33 o 
   2   2  14     3015.46     2623.90     86.16 o 
   3   2  14    10799.42    10803.34    230.27 o 
   4   2  14     2314.78     2149.14     63.92 o 
   5   2  14     1027.14     1274.82     81.91 o 
   6   2  14     1613.81     1688.30     76.38 o 
   7   2  14      285.13      251.84     22.60 o 
   8   2  14      207.32      219.36     22.86 o 
   9   2  14     1635.25     1777.39    112.88 o 
  10   2  14      147.05      159.24     41.49 o 
  11   2  14      110.59      133.53     36.09 o 
  12   2  14      193.90      173.32     39.57 o 
 -14   3  14       90.64       73.44     24.67 o 
 -13   3  14        8.98       41.73     15.23 o 
 -12   3  14      853.53      740.82     68.81 o 
 -11   3  14      167.49      208.51     25.43 o 
 -10   3  14     1044.74     1013.58     91.97 o 
  -9   3  14      223.42      205.46     23.92 o 
  -8   3  14     2603.92     2734.76    126.92 o 
  -7   3  14       13.33       16.43      8.22 o 
  -6   3  14      312.12      332.95     23.03 o 
  -5   3  14     1625.59     1798.46     78.44 o 
  -4   3  14      195.64      230.29     25.54 o 
  -3   3  14     1521.15     1756.82     52.39 o 
  -2   3  14    13190.02    14388.65    270.46 o 
  -1   3  14      669.07      473.88     85.43 o 
   0   3  14     1622.17     1379.76     61.14 o 
   1   3  14      527.09      568.39     40.33 o 
   2   3  14     9126.53     9234.21    175.06 o 
   3   3  14       61.06       69.14     14.22 o 
   4   3  14     6538.51     6687.47    115.92 o 
   5   3  14       19.01       37.84     12.17 o 
   6   3  14      190.17      183.41     19.57 o 
   7   3  14      197.18      231.93     26.57 o 
   8   3  14      224.06      244.20     25.29 o 
   9   3  14       78.73      137.72     25.02 o 
  10   3  14     2486.32     2517.33    164.86 o 
  11   3  14      372.43      347.16     44.75 o 
  12   3  14      665.35      588.72     66.92 o 
 -13   4  14        3.69       42.50     15.99 o 
 -12   4  14        9.59       30.16     13.72 o 
 -11   4  14     2819.13     2941.09    122.23 o 
 -10   4  14     1011.57     1065.69     87.49 o 
  -9   4  14      540.54      560.09     45.80 o 
  -8   4  14       44.96       36.30     16.54 o 
  -7   4  14      500.68      516.24     46.10 o 
  -6   4  14     1027.90     1115.05     66.25 o 
  -5   4  14      453.34      358.90     29.34 o 
  -4   4  14     2567.42     2906.86    102.62 o 
  -3   4  14     1318.29     1076.76     80.51 o 
  -2   4  14       52.02       89.84     22.80 o 
  -1   4  14    11843.43    12285.42    394.36 o 
   0   4  14      121.97      167.86     22.24 o 
   1   4  14      211.97      212.80     25.94 o 
   2   4  14      670.15      615.32     55.52 o 
   3   4  14    12970.75    13318.17    208.21 o 
   4   4  14      308.94      240.27     22.17 o 
   5   4  14      265.55      316.29     34.38 o 
   6   4  14      207.85      248.58     25.37 o 
   7   4  14       15.99       43.37     14.18 o 
   8   4  14        3.07       40.63     18.47 o 
   9   4  14     1121.37     1061.11     81.12 o 
  10   4  14       15.71       46.90     22.61 o 
  11   4  14       12.84       49.41     22.69 o 
  12   4  14       18.74       -3.58     23.33 o 
 -13   5  14       27.54       41.52     21.04 o 
 -12   5  14      191.23      177.62     30.67 o 
 -11   5  14      524.39      570.00     49.03 o 
 -10   5  14      137.82       90.32     18.17 o 
  -9   5  14     1844.52     1990.74     67.23 o 
  -8   5  14     1283.94     1078.39     76.36 o 
  -7   5  14        0.24        3.41     11.71 o 
  -6   5  14      803.96      831.87     53.57 o 
  -5   5  14     8594.30     9198.35    292.72 o 
  -4   5  14       98.53       55.23     17.57 o 
  -3   5  14     4396.54     4666.65    165.40 o 
  -2   5  14     5636.73     6218.93    183.30 o 
  -1   5  14      351.89      384.15     31.44 o 
   0   5  14      504.19      446.42     42.18 o 
   1   5  14     4685.67     4810.55    103.12 o 
   2   5  14      365.42      292.02     23.37 o 
   3   5  14      823.11      703.85     62.84 o 
   4   5  14     4535.71     4966.25    122.39 o 
   5   5  14      680.57      635.23     46.24 o 
   6   5  14       38.57       27.63     17.43 o 
   7   5  14      494.01      584.52     46.41 o 
   8   5  14       15.91       59.40     19.33 o 
   9   5  14        9.15       26.46     16.98 o 
  10   5  14        0.90      -11.38     21.05 o 
  11   5  14     1061.58      891.42     82.80 o 
  12   5  14       17.17       42.62     24.82 o 
 -13   6  14       41.54        5.95     20.68 o 
 -12   6  14       15.69       39.38     15.24 o 
 -11   6  14      404.08      347.15     35.15 o 
 -10   6  14     2275.39     2407.04    129.52 o 
  -9   6  14        2.52        2.11     24.08 o 
  -8   6  14       47.26       59.59     14.97 o 
  -7   6  14        0.61       34.60     11.28 o 
  -6   6  14     1591.46     1498.14     91.81 o 
  -5   6  14     1105.61     1050.86     86.17 o 
  -4   6  14    16196.55    16968.57    558.70 o 
  -3   6  14     1486.03     1434.34    132.74 o 
  -2   6  14       48.75       56.23     17.82 o 
  -1   6  14       19.04       42.84     13.55 o 
   0   6  14        0.31       -7.93     15.10 o 
   1   6  14      540.59      617.32     46.01 o 
   2   6  14     5951.02     5822.81    170.41 o 
   3   6  14      708.99      745.51     52.37 o 
   4   6  14      682.49      740.78     51.99 o 
   5   6  14     1029.16      819.20     56.54 o 
   6   6  14     3022.54     3025.64    122.90 o 
   7   6  14      195.11      170.38     20.68 o 
   8   6  14        0.94       36.36     19.87 o 
   9   6  14      248.65      236.35     22.93 o 
  10   6  14      430.43      366.02     41.82 o 
  11   6  14       98.46       79.89     17.28 o 
 -13   7  14       73.18       59.42     20.04 o 
 -12   7  14      141.48      125.22     29.01 o 
 -11   7  14      996.24      993.56     94.98 o 
 -10   7  14      183.12      179.12     24.72 o 
  -9   7  14     1014.26     1013.32     73.58 o 
  -8   7  14      187.29      222.58     36.27 o 
  -7   7  14       63.63       51.78     13.13 o 
  -6   7  14      208.10      170.17     26.83 o 
  -5   7  14     8731.95     9844.53    416.87 o 
  -4   7  14      202.62      186.23     34.30 o 
  -3   7  14     3980.31     4051.98    148.23 o 
  -2   7  14      415.50      418.03     36.79 o 
  -1   7  14      416.45      364.45     33.20 o 
   0   7  14      221.89      287.25     22.67 o 
   1   7  14      796.97      721.51     49.86 o 
   2   7  14     2040.90     2006.45     83.81 o 
   3   7  14     3195.41     3237.26    119.00 o 
   4   7  14      150.95      119.41     20.79 o 
   5   7  14     3193.10     3890.29    147.70 o 
   6   7  14       33.77       32.99     29.51 o 
   7   7  14      254.01      244.41     28.71 o 
   8   7  14      104.78      120.12     21.53 o 
   9   7  14       82.95       88.39     17.92 o 
  10   7  14      613.76      579.49     56.17 o 
  11   7  14      245.09      247.90     32.10 o 
 -12   8  14       17.81       70.04     45.06 o 
 -11   8  14      215.55      220.09     27.93 o 
 -10   8  14      741.06      693.37     66.09 o 
  -9   8  14       23.49       14.83     18.47 o 
  -8   8  14        0.27       36.66     21.04 o 
  -7   8  14      542.55      587.67     63.18 o 
  -6   8  14       61.44      104.74     21.53 o 
  -5   8  14     1052.13      998.10    103.04 o 
  -4   8  14     3937.87     4030.79    133.31 o 
  -3   8  14     3884.69     3794.06    144.19 o 
  -2   8  14       53.79       39.64     22.77 o 
  -1   8  14     2203.82     2337.80     92.37 o 
   0   8  14      105.24      119.13     26.86 o 
   1   8  14      590.34      547.79     47.97 o 
   2   8  14      314.99      309.16     30.02 o 
   3   8  14     1779.49     1600.97    117.64 o 
   4   8  14      209.58      229.52     40.23 o 
   5   8  14     2143.21     2352.58    138.54 o 
   6   8  14      538.86      504.24     48.57 o 
   7   8  14       95.66       71.97     19.72 o 
   8   8  14       34.11       32.80     13.56 o 
   9   8  14      685.95      666.81     58.07 o 
  10   8  14      360.25      398.51     45.97 o 
  11   8  14       68.89       61.58     29.60 o 
 -12   9  14      534.98      449.24     60.85 o 
 -11   9  14        6.34       22.06     39.88 o 
 -10   9  14      159.96      105.99     26.82 o 
  -9   9  14      246.95      277.14     32.56 o 
  -8   9  14      516.21      477.43     45.12 o 
  -7   9  14       90.81       40.05     12.86 o 
  -6   9  14      221.40      250.19     24.47 o 
  -5   9  14        2.93       -7.00     14.61 o 
  -4   9  14       38.99       42.05     15.92 o 
  -3   9  14       94.96       61.04     26.00 o 
  -2   9  14     5863.58     6333.89    191.50 o 
  -1   9  14      732.98      548.33     40.30 o 
   0   9  14      320.41      353.53     29.34 o 
   1   9  14     2487.00     2538.59    107.68 o 
   2   9  14      705.21      764.97     57.66 o 
   3   9  14     1806.64     1637.75     71.41 o 
   4   9  14     9452.77    10630.05    266.77 o 
   5   9  14      334.91      290.82     42.93 o 
   6   9  14      133.31      147.54     26.08 o 
   7   9  14      126.12      116.31     20.81 o 
   8   9  14      220.43      275.07     39.21 o 
   9   9  14       58.39       81.04     31.95 o 
  10   9  14      243.74      233.73     32.01 o 
 -11  10  14      724.16      676.22     78.95 o 
 -10  10  14       18.93       23.18     29.15 o 
  -9  10  14      109.10      108.76     23.64 o 
  -8  10  14      142.82      133.95     20.00 o 
  -7  10  14      103.59       84.31     16.31 o 
  -6  10  14        7.65       20.98     20.89 o 
  -5  10  14      348.74      318.03     36.55 o 
  -4  10  14     3269.59     3117.58    175.71 o 
  -3  10  14     1772.52     1614.02    113.07 o 
  -2  10  14      104.28      113.08     16.75 o 
  -1  10  14     3559.00     3669.13    130.38 o 
   0  10  14      297.94      325.97     27.99 o 
   1  10  14       56.02        4.86     13.45 o 
   2  10  14      275.66      328.55     28.68 o 
   3  10  14     3910.95     3878.13    152.54 o 
   4  10  14      627.66      400.02     70.08 o 
   5  10  14      271.61      323.50     35.16 o 
   6  10  14      330.83      289.50     33.26 o 
   7  10  14        1.71       18.38     21.06 o 
   8  10  14       34.31       75.73     22.54 o 
   9  10  14      307.60      295.39     57.36 o 
  10  10  14        4.61       36.44     22.52 o 
 -11  11  14       62.03       10.72     35.31 o 
 -10  11  14      147.33      204.61     47.75 o 
  -9  11  14      945.46      933.10    108.84 o 
  -8  11  14      278.15      191.41     33.26 o 
  -7  11  14       74.39       78.85     14.93 o 
  -6  11  14       19.72       12.53     28.05 o 
  -5  11  14      604.32      646.83     56.04 o 
  -4  11  14        3.89       -2.02     17.03 o 
  -3  11  14     1906.92     1882.33     96.64 o 
  -2  11  14     3043.16     3016.23    162.48 o 
  -1  11  14        1.38        3.14     22.51 o 
   0  11  14        9.08        6.90     11.90 o 
   1  11  14     1089.32     1162.36     97.92 o 
   2  11  14      239.13      237.16     28.51 o 
   3  11  14      701.74      662.75     55.41 o 
   4  11  14      588.55      584.84     57.33 o 
   5  11  14      926.95      857.25     72.03 o 
   6  11  14       40.87       61.88     18.37 o 
   7  11  14       79.06      103.12     27.98 o 
   8  11  14        1.05        2.04     22.21 o 
   9  11  14        1.99       81.64     26.60 o 
 -10  12  14     1343.85     1341.65    198.59 o 
  -9  12  14        0.66       22.23     37.23 o 
  -8  12  14      376.60      368.93     44.14 o 
  -7  12  14        0.04       -4.24     20.64 o 
  -6  12  14      196.18      195.99     31.43 o 
  -5  12  14      243.64      274.04     36.43 o 
  -4  12  14     1157.21     1128.77     78.90 o 
  -3  12  14      342.90      347.51     42.28 o 
  -2  12  14     1208.68     1024.12    116.69 o 
  -1  12  14        2.26       10.88     11.66 o 
   0  12  14      144.67      120.50     17.84 o 
   1  12  14      198.44      152.79     20.43 o 
   2  12  14     1344.15     1288.47     84.17 o 
   3  12  14       27.45       38.11     12.57 o 
   4  12  14      672.91      676.24     67.65 o 
   5  12  14      222.12      198.82     32.48 o 
   6  12  14      354.95      367.01     45.10 o 
   7  12  14       88.11      117.96     25.46 o 
   8  12  14       83.57      123.50     32.67 o 
   9  12  14       77.60       92.23     27.87 o 
  -9  13  14      732.66      727.95     95.46 o 
  -8  13  14        0.50       41.00     24.75 o 
  -7  13  14        9.03       68.62     21.03 o 
  -6  13  14      207.05      264.39     39.91 o 
  -5  13  14      353.96      306.60     44.65 o 
  -4  13  14       54.04       63.26     27.23 o 
  -3  13  14     2589.81     2804.27    183.39 o 
  -2  13  14        5.95       57.75     25.21 o 
  -1  13  14       35.40       64.67     16.68 o 
   0  13  14       63.12       50.65     12.58 o 
   1  13  14      154.03      198.69     26.17 o 
   2  13  14      985.38      954.09     73.57 o 
   3  13  14       16.06       34.04     13.14 o 
   4  13  14        2.65       16.97     16.73 o 
   5  13  14      994.39     1056.07    113.43 o 
   6  13  14       94.37      143.23     28.38 o 
   7  13  14       10.63       39.04     41.47 o 
   8  13  14       71.40       41.87     26.08 o 
  -9  14  14        4.94       99.76     31.75 o 
  -8  14  14      163.53      204.30     42.45 o 
  -7  14  14        0.02      -22.08     25.77 o 
  -6  14  14       40.09       37.14     20.28 o 
  -5  14  14       15.61        5.96     27.20 o 
  -4  14  14     1722.10     1701.13    168.35 o 
  -3  14  14      166.83      222.88     43.05 o 
  -2  14  14        3.49       16.17     25.61 o 
  -1  14  14      431.90      421.98     46.65 o 
   0  14  14       11.43       33.14     17.17 o 
   1  14  14       88.27      124.13     18.43 o 
   2  14  14      370.01      327.02     37.08 o 
   3  14  14      992.67      837.55     79.34 o 
   4  14  14       70.53      110.00     22.26 o 
   5  14  14      466.15      370.61    117.22 o 
   6  14  14      371.64      298.37     46.31 o 
   7  14  14       40.62       38.13     28.86 o 
  -7  15  14        6.79      -16.11     56.64 o 
  -6  15  14      323.61      321.27     37.09 o 
  -5  15  14        2.84        6.20     35.25 o 
  -4  15  14      126.21      102.31     27.00 o 
  -3  15  14      108.97      226.85     73.21 o 
  -2  15  14     1793.50     1890.96    327.20 o 
  -1  15  14      113.81       78.42     20.67 o 
   0  15  14       34.52       52.96     19.46 o 
   1  15  14       56.90       64.73     22.94 o 
   2  15  14        5.28       -3.46     15.90 o 
   3  15  14        2.93       20.57     31.95 o 
   4  15  14     1986.48     1857.73    251.37 o 
   5  15  14      412.09      345.80    101.92 o 
   6  15  14       83.39       92.06     28.79 o 
  -6  16  14       22.33       27.00     25.06 o 
  -5  16  14      216.43      185.40     32.45 o 
  -4  16  14      441.60      390.12     40.95 o 
  -3  16  14     1393.35     1419.65    126.59 o 
  -2  16  14        6.64       18.92     19.23 o 
  -1  16  14      374.61      341.36     50.93 o 
   0  16  14       24.41       33.84     19.57 o 
   1  16  14       18.65       11.76     21.54 o 
   2  16  14        0.27       49.82     39.87 o 
   3  16  14      381.51      392.58     68.13 o 
   4  16  14      260.76      293.27     59.64 o 
  -4  17  14       19.08       51.60     22.24 o 
  -3  17  14      211.86      267.08     36.23 o 
  -2  17  14      431.65      319.95     41.38 o 
  -1  17  14        0.03       35.28     29.42 o 
   0  17  14        0.06       92.51     35.65 o 
   1  17  14       36.21       88.01     55.66 o 
   2  17  14       17.83       55.28     34.37 o 
 -13   0  15      124.97       72.91     26.00 o 
 -11   0  15      378.44      434.71     65.62 o 
  -9   0  15     2331.42     2430.99    173.02 o 
  -7   0  15      484.91      550.16     76.51 o 
  -5   0  15    13003.98    14043.12    551.96 o 
  -3   0  15     3129.47     2848.33    188.24 o 
  -1   0  15     3212.30     3032.22    180.92 o 
   1   0  15      219.30      225.62     37.58 o 
   3   0  15     7877.79     7909.18    301.81 o 
   5   0  15    18394.04    20020.42    654.41 o 
   7   0  15     2260.53     2266.78    166.68 o 
   9   0  15      196.70      235.43     42.21 o 
  11   0  15      610.35      763.50    112.42 o 
 -14   1  15      145.69      106.12     34.67 o 
 -13   1  15       26.97       18.03     14.37 o 
 -12   1  15      185.98      188.29     22.50 o 
 -11   1  15        2.96       25.66     12.21 o 
 -10   1  15      781.17      753.71     56.99 o 
  -9   1  15       14.89       12.30     15.13 o 
  -8   1  15     1623.36     1772.18     76.49 o 
  -7   1  15      633.76      567.48     49.04 o 
  -6   1  15      763.68      877.22     39.20 o 
  -5   1  15     1593.25     1139.50     52.78 o 
  -4   1  15    11465.74    10990.03    243.60 o 
  -3   1  15     5029.33     4750.63    166.01 o 
  -2   1  15       55.35       26.77     18.32 o 
  -1   1  15     1948.77     2020.87     70.14 o 
   0   1  15     3717.91     3322.82    120.02 o 
   1   1  15      146.80      154.13     21.10 o 
   2   1  15     2337.40     2148.97     49.16 o 
   3   1  15     2723.43     2572.04     89.16 o 
   4   1  15      246.21      244.75     23.26 o 
   5   1  15     2050.06     2072.85     86.69 o 
   6   1  15     8010.70     8503.75    173.54 o 
   7   1  15      282.67      295.86     26.56 o 
   8   1  15       65.12       81.82     18.55 o 
   9   1  15       44.81       33.83     13.75 o 
  10   1  15      266.22      337.83     29.84 o 
  11   1  15        0.07       69.65     22.00 o 
  12   1  15      328.18      273.13     52.89 o 
 -14   2  15       92.04      115.77     22.37 o 
 -13   2  15       33.91       25.11     18.52 o 
 -12   2  15      458.00      316.53     33.56 o 
 -11   2  15      127.44      138.60     20.35 o 
 -10   2  15       58.48       13.92     15.21 o 
  -9   2  15      589.92      576.94     51.41 o 
  -8   2  15     4017.58     4674.70    151.45 o 
  -7   2  15      213.24      207.03     23.13 o 
  -6   2  15     1252.89     1243.23     68.31 o 
  -5   2  15      200.36      198.66     24.72 o 
  -4   2  15       51.90       89.63     15.25 o 
  -3   2  15     3717.78     3360.38    124.45 o 
  -2   2  15     8775.47     8708.53    177.59 o 
  -1   2  15      464.49      468.48     42.63 o 
   0   2  15     1748.61     1548.99     64.79 o 
   1   2  15      167.37      158.55     16.98 o 
   2   2  15     1879.38     1811.34     65.64 o 
   3   2  15       63.51      110.73     20.73 o 
   4   2  15     3884.27     4152.89    108.96 o 
   5   2  15      548.20      624.05     36.07 o 
   6   2  15      140.17      159.18     20.43 o 
   7   2  15      562.84      603.86     42.27 o 
   8   2  15        0.28       30.78     19.87 o 
   9   2  15       44.33       39.38     15.92 o 
  10   2  15      396.68      403.62     36.91 o 
  11   2  15      760.41      764.32     68.29 o 
  12   2  15      181.53      163.07     29.21 o 
 -13   3  15       31.42       76.45     18.07 o 
 -12   3  15       52.73       28.26     15.56 o 
 -11   3  15     2442.59     2354.27    122.88 o 
 -10   3  15      115.40       64.01     33.24 o 
  -9   3  15     1331.12     1293.83     85.09 o 
  -8   3  15      150.01      199.73     26.02 o 
  -7   3  15     3682.91     3882.04    177.92 o 
  -6   3  15        5.83       -1.33     15.47 o 
  -5   3  15       11.34       16.21     14.01 o 
  -4   3  15     1407.16     1242.19     73.02 o 
  -3   3  15     2483.34     2076.35    108.68 o 
  -2   3  15     1907.00     1598.79    146.57 o 
  -1   3  15    14924.45    14917.68    309.33 o 
   0   3  15      996.58     1115.81    102.61 o 
   1   3  15      609.08      638.87     46.70 o 
   2   3  15        1.36        1.32      7.03 o 
   3   3  15     6494.04     6412.34    132.62 o 
   4   3  15      190.03      198.06     21.03 o 
   5   3  15     1030.96     1042.09     53.17 o 
   6   3  15        4.14       27.89     11.21 o 
   7   3  15      601.05      631.70     47.45 o 
   8   3  15       42.80       68.74     19.25 o 
   9   3  15      986.69     1011.80     64.98 o 
  10   3  15      111.05      106.36     21.61 o 
  11   3  15       23.59       56.05     20.12 o 
  12   3  15       82.31      141.13     23.65 o 
 -13   4  15        2.52       12.75     15.21 o 
 -12   4  15      313.58      279.03     29.27 o 
 -11   4  15      133.87      114.64     27.26 o 
 -10   4  15      349.70      343.47     30.14 o 
  -9   4  15      893.80      887.03     70.04 o 
  -8   4  15     4541.33     4905.01    134.47 o 
  -7   4  15      443.65      438.55     32.75 o 
  -6   4  15      143.90      144.49     17.99 o 
  -5   4  15     1360.19     1536.10    108.66 o 
  -4   4  15       40.65       28.66     16.32 o 
  -3   4  15     2943.35     3040.78    108.44 o 
  -2   4  15    10814.00    11692.69    337.15 o 
  -1   4  15      481.78      498.24     42.08 o 
   0   4  15     2975.16     2488.95     88.13 o 
   1   4  15      527.63      510.11     44.97 o 
   2   4  15     1606.61     1685.76     63.70 o 
   3   4  15      184.63      188.14     19.88 o 
   4   4  15     1471.73     1346.21     97.58 o 
   5   4  15      501.55      486.21     41.21 o 
   6   4  15       80.14       93.56     18.77 o 
   7   4  15      510.29      586.91     47.09 o 
   8   4  15        1.59       49.38     14.73 o 
   9   4  15        0.24       28.45     12.30 o 
  10   4  15      455.13      423.14     43.23 o 
  11   4  15      143.74      175.29     28.25 o 
 -13   5  15        0.52       51.38     35.18 o 
 -12   5  15       51.56       43.97     24.65 o 
 -11   5  15       77.66       33.42     13.96 o 
 -10   5  15     3756.77     3762.70    128.98 o 
  -9   5  15      320.70      296.01     23.65 o 
  -8   5  15      573.88      449.71     40.79 o 
  -7   5  15     1236.26     1147.97     79.25 o 
  -6   5  15      168.37      159.70     17.78 o 
  -5   5  15      336.70      238.08     28.81 o 
  -4   5  15     6912.00     7165.83    189.85 o 
  -3   5  15     2916.12     2913.92    171.48 o 
  -2   5  15      128.82      109.23     24.29 o 
  -1   5  15      642.54      786.26     66.35 o 
   0   5  15     1349.85     1221.24    105.28 o 
   1   5  15      383.63      453.62     41.67 o 
   2   5  15     3287.59     3470.14    106.60 o 
   3   5  15      843.29      909.37     60.48 o 
   4   5  15     3424.91     3411.67    135.27 o 
   5   5  15      719.78      677.40     46.03 o 
   6   5  15     2670.11     2503.49     90.15 o 
   7   5  15      129.89      134.25     29.90 o 
   8   5  15      347.98      394.20     42.71 o 
   9   5  15        0.34       -0.03     17.92 o 
  10   5  15      238.40      240.74     27.60 o 
  11   5  15       18.50       34.03     19.00 o 
 -13   6  15        4.17      -13.01     22.20 o 
 -12   6  15       23.96       16.70     24.77 o 
 -11   6  15      482.14      372.88     45.00 o 
 -10   6  15       35.32       27.91     21.21 o 
  -9   6  15     3131.66     3143.47    146.09 o 
  -8   6  15        3.40        6.11      9.95 o 
  -7   6  15      152.29      252.81     22.80 o 
  -6   6  15      432.84      430.21     40.26 o 
  -5   6  15     8174.23     8708.21    365.98 o 
  -4   6  15     1075.22     1031.06     83.11 o 
  -3   6  15     3711.66     3640.32    141.71 o 
  -2   6  15       14.97       17.92     14.77 o 
  -1   6  15     6006.55     6381.68    209.92 o 
   0   6  15      390.10      408.47     39.39 o 
   1   6  15       26.91       91.68     24.84 o 
   2   6  15     1555.24     1391.29    105.16 o 
   3   6  15      705.88      630.90     42.97 o 
   4   6  15     3163.42     3381.72    118.35 o 
   5   6  15     6629.99     6966.73    144.93 o 
   6   6  15       76.30       82.18     24.23 o 
   7   6  15      734.76      752.29     65.46 o 
   8   6  15      262.04      345.59     50.06 o 
   9   6  15      113.53      114.17     18.35 o 
  10   6  15      270.76      279.53     35.20 o 
  11   6  15      496.62      414.74     49.86 o 
 -12   7  15       38.93       53.15     30.62 o 
 -11   7  15      223.30      187.92     40.47 o 
 -10   7  15      840.86      675.34     50.00 o 
  -9   7  15      137.13       74.29     20.61 o 
  -8   7  15      572.70      484.09     44.84 o 
  -7   7  15      583.63      566.35     53.20 o 
  -6   7  15        0.14        0.19     14.38 o 
  -5   7  15       35.80      -20.93     20.93 o 
  -4   7  15    13091.02    14344.11    571.87 o 
  -3   7  15       65.57       65.21     18.25 o 
  -2   7  15     1796.96     1557.23    135.82 o 
  -1   7  15     1880.96     1854.89     91.31 o 
   0   7  15     1150.93     1196.24     74.93 o 
   1   7  15     1095.98     1118.15     84.94 o 
   2   7  15     2640.00     2685.50    107.72 o 
   3   7  15     1068.50      940.36     64.90 o 
   4   7  15      224.67      245.16     21.79 o 
   5   7  15      474.94      621.82     67.42 o 
   6   7  15     4329.53     4421.83    216.24 o 
   7   7  15       64.16       74.64     19.53 o 
   8   7  15        5.98       44.24     19.77 o 
   9   7  15      208.85      223.28     31.51 o 
  10   7  15      354.56      321.94     31.66 o 
  11   7  15        0.45       17.50     20.24 o 
 -12   8  15      116.85      116.48     29.40 o 
 -11   8  15      166.62      162.64     35.39 o 
 -10   8  15        1.21       44.12     19.54 o 
  -9   8  15     1202.95     1115.28    113.02 o 
  -8   8  15      577.92      623.48     62.35 o 
  -7   8  15      107.26      157.63     29.42 o 
  -6   8  15      637.24      628.49     61.59 o 
  -5   8  15      266.63      260.53     32.70 o 
  -4   8  15      316.26      344.05     44.68 o 
  -3   8  15     1204.54     1161.65     96.66 o 
  -2   8  15     4482.02     4413.15    128.07 o 
  -1   8  15     1946.46     1984.41    133.45 o 
   0   8  15      584.67      633.89     52.85 o 
   1   8  15      374.89      325.48     29.27 o 
   2   8  15      759.55      769.06     57.89 o 
   3   8  15       39.73       62.54     14.61 o 
   4   8  15     3302.03     3803.66     92.57 o 
   5   8  15     2546.16     2446.17    122.68 o 
   6   8  15       29.80       17.96     15.65 o 
   7   8  15       43.02       31.84     22.89 o 
   8   8  15       16.45       67.26     21.55 o 
   9   8  15       10.43       18.82     18.77 o 
  10   8  15      116.37       59.64     26.91 o 
 -12   9  15      260.31      194.31     42.09 o 
 -11   9  15      190.53      236.19     47.04 o 
 -10   9  15      743.40      733.27    127.91 o 
  -9   9  15      121.12      171.98     22.69 o 
  -8   9  15       13.28       34.63     22.57 o 
  -7   9  15      680.52      685.97     70.68 o 
  -6   9  15      193.99      224.09     27.10 o 
  -5   9  15        1.20      -18.02     18.02 o 
  -4   9  15      109.68      125.32     35.89 o 
  -3   9  15     5500.75     5885.17    154.13 o 
  -2   9  15      215.96      204.26     32.87 o 
  -1   9  15     3244.63     3503.89    143.66 o 
   0   9  15       75.39      124.88     30.01 o 
   1   9  15      113.89      168.50     30.72 o 
   2   9  15      129.43      104.47     16.75 o 
   3   9  15     2818.85     2769.61    100.91 o 
   4   9  15     1741.97     1639.19    131.18 o 
   5   9  15     1522.51     1408.34    107.35 o 
   6   9  15      262.79      179.61     24.04 o 
   7   9  15      404.36      388.88     52.46 o 
   8   9  15       70.60       30.08     14.96 o 
   9   9  15      137.19      115.12     39.44 o 
  10   9  15      123.93      100.75     21.16 o 
 -11  10  15       80.63      -11.90     28.53 o 
 -10  10  15       72.28       12.18     31.59 o 
  -9  10  15        0.33       59.45     23.55 o 
  -8  10  15     1441.14     1505.16    115.07 o 
  -7  10  15      144.52       83.47     23.07 o 
  -6  10  15        3.99      -18.99     25.66 o 
  -5  10  15      455.07      442.73     45.06 o 
  -4  10  15      141.38      187.07     40.28 o 
  -3  10  15       82.22       94.02     28.01 o 
  -2  10  15     5478.17     6007.90    145.37 o 
  -1  10  15       11.61       -4.99     20.57 o 
   0  10  15      641.68      622.09     51.33 o 
   1  10  15      244.07      171.99     20.05 o 
   2  10  15      218.57      217.61     22.22 o 
   3  10  15      970.69      918.28     62.94 o 
   4  10  15     1671.01     1339.98    186.15 o 
   5  10  15      240.34      178.70     30.59 o 
   6  10  15        0.92       27.82     17.64 o 
   7  10  15      394.34      387.51     43.25 o 
   8  10  15        9.65       46.43     21.42 o 
   9  10  15        4.49       29.94     21.15 o 
 -11  11  15      294.24      270.41     50.17 o 
 -10  11  15      504.06      387.48     53.61 o 
  -9  11  15      337.14      254.40     56.45 o 
  -8  11  15      257.79      180.38     48.31 o 
  -7  11  15      220.78      239.72     42.35 o 
  -6  11  15      186.17      259.55     31.76 o 
  -5  11  15       52.94       44.88     23.28 o 
  -4  11  15      624.00      662.09     67.57 o 
  -3  11  15      245.20      218.37     23.57 o 
  -2  11  15      433.44      437.06     41.13 o 
  -1  11  15      913.42      772.76     60.51 o 
   0  11  15      513.82      470.01     41.79 o 
   1  11  15      422.55      442.79     36.99 o 
   2  11  15      369.58      390.23     33.33 o 
   3  11  15      241.41      236.65     21.66 o 
   4  11  15      547.64      553.25     49.25 o 
   5  11  15        0.28       38.84     29.27 o 
   6  11  15      963.43      893.85     85.29 o 
   7  11  15       79.57       67.14     20.63 o 
   8  11  15      109.32      104.45     28.44 o 
   9  11  15       14.74       24.72     33.44 o 
 -10  12  15        0.21       52.45     45.50 o 
  -9  12  15     1157.44     1054.25    139.25 o 
  -8  12  15        0.79       16.69     19.18 o 
  -7  12  15       54.92       59.67     42.72 o 
  -6  12  15       95.55      114.92     23.59 o 
  -5  12  15       12.31       28.13     17.16 o 
  -4  12  15       81.44       92.43     29.70 o 
  -3  12  15     1824.78     2028.30    160.03 o 
  -2  12  15      296.29      342.84     45.28 o 
  -1  12  15      248.28      309.60     31.32 o 
   0  12  15       66.50       47.87     16.36 o 
   1  12  15       78.09       67.41     42.36 o 
   2  12  15      141.80      131.00     19.87 o 
   3  12  15      121.95       92.77     16.50 o 
   4  12  15      502.60      396.40     42.19 o 
   5  12  15     1027.85      867.91     75.48 o 
   6  12  15       32.27       37.59     14.85 o 
   7  12  15      229.91      201.59     47.83 o 
   8  12  15      166.38      184.11     53.78 o 
  -9  13  15       97.23      103.73     39.29 o 
  -8  13  15      365.20      357.67     52.15 o 
  -7  13  15       55.72       80.78     20.88 o 
  -6  13  15       34.82       16.48     18.50 o 
  -5  13  15      193.54      190.59     50.14 o 
  -4  13  15      751.48      826.24     82.32 o 
  -3  13  15      163.37      188.86     27.76 o 
  -2  13  15      190.98      227.35     30.84 o 
  -1  13  15      567.09      627.80     53.11 o 
   0  13  15      506.27      551.99     43.09 o 
   1  13  15      194.07      245.80     26.48 o 
   2  13  15       21.75       38.61     20.44 o 
   3  13  15      225.76      194.80     25.12 o 
   4  13  15      223.22      203.18     31.99 o 
   5  13  15        4.34       33.44     37.95 o 
   6  13  15      832.91      809.54     93.52 o 
   7  13  15      127.93      135.69     36.72 o 
  -8  14  15      129.47      126.86     38.77 o 
  -7  14  15       18.44       20.42     26.61 o 
  -6  14  15        0.08      -14.96     20.06 o 
  -5  14  15      143.55      140.35     29.14 o 
  -4  14  15       67.01      119.89     41.09 o 
  -3  14  15      283.16      313.87     35.69 o 
  -2  14  15     1170.65     1247.53    131.13 o 
  -1  14  15      186.00      172.25     49.41 o 
   0  14  15      517.58      464.29     34.42 o 
   1  14  15        7.15       48.83     16.05 o 
   2  14  15      273.66      264.70     45.05 o 
   3  14  15       58.90       65.47     17.61 o 
   4  14  15      849.35      837.73    118.39 o 
   5  14  15     1210.85     1172.36    164.62 o 
   6  14  15       97.41       75.21     58.18 o 
  -7  15  15      124.12       67.82     44.01 o 
  -6  15  15        9.52       31.53     22.35 o 
  -5  15  15       36.09       18.52     17.89 o 
  -4  15  15       63.18      101.33     26.22 o 
  -3  15  15     2117.43     2165.12    269.84 o 
  -2  15  15       12.52       31.57     30.32 o 
  -1  15  15      389.58      321.57     41.06 o 
   0  15  15       17.51       51.96     18.97 o 
   1  15  15        0.45       36.71     21.55 o 
   2  15  15        0.14       52.03     33.65 o 
   3  15  15      580.13      581.11     68.20 o 
   4  15  15       81.07       65.01     29.82 o 
   5  15  15      700.32      737.36     84.18 o 
  -5  16  15      160.84      140.63     25.28 o 
  -4  16  15      176.43      138.68     31.32 o 
  -3  16  15       10.31       15.21     20.40 o 
  -2  16  15     1334.10     1322.16    124.62 o 
  -1  16  15       37.69       93.74     25.70 o 
   0  16  15        6.29        5.04     14.61 o 
   1  16  15        1.42       62.28     22.51 o 
   2  16  15        0.20       86.39     35.13 o 
   3  16  15       70.38       53.12     30.41 o 
   4  16  15      967.64      921.00    125.42 o 
  -3  17  15      140.72      118.96     23.54 o 
  -2  17  15       12.78       11.84     34.32 o 
  -1  17  15      373.64      319.39     32.19 o 
   0  17  15       12.81       28.73     53.95 o 
   1  17  15      108.38      123.02     33.07 o 
 -12   0  16      352.15      331.19     43.05 o 
 -10   0  16      142.31      171.94     32.94 o 
  -8   0  16     1776.73     1568.15    189.85 o 
  -6   0  16     2333.89     2428.67    116.55 o 
  -4   0  16     6212.20     5615.61    300.53 o 
  -2   0  16     5069.42     5306.66    190.90 o 
   0   0  16     9237.46     9286.24    522.06 o 
   2   0  16       90.64      149.46     22.31 o 
   4   0  16     4813.22     5234.56    188.33 o 
   6   0  16    13639.95    15231.68    507.00 o 
   8   0  16      165.99      163.32     28.33 o 
  10   0  16       19.61       22.49     27.10 o 
 -13   1  16       78.29       69.50     19.52 o 
 -12   1  16       16.89       15.78     14.73 o 
 -11   1  16      435.23      411.61     33.61 o 
 -10   1  16        1.55       26.08     15.18 o 
  -9   1  16      540.35      461.37     38.90 o 
  -8   1  16     1544.71     1482.16     86.44 o 
  -7   1  16        6.00       12.44     11.67 o 
  -6   1  16       89.64       36.19     15.83 o 
  -5   1  16     1313.14     1368.89     76.50 o 
  -4   1  16     1040.31      665.06     50.84 o 
  -3   1  16      349.11      460.50     39.85 o 
  -2   1  16     1751.31     1780.57    105.50 o 
  -1   1  16     8111.43     7890.11    251.59 o 
   0   1  16      185.51      160.67     26.67 o 
   1   1  16     1540.75     1308.38     82.54 o 
   2   1  16       22.93       20.19     13.49 o 
   3   1  16      895.02      894.92     54.34 o 
   4   1  16      976.55      977.00     62.01 o 
   5   1  16     5401.51     5332.65    123.01 o 
   6   1  16     1020.60     1135.88     76.75 o 
   7   1  16     1883.66     1879.22     96.04 o 
   8   1  16      151.73      143.76     21.39 o 
   9   1  16        8.69       11.60     20.42 o 
  10   1  16       19.17       58.35     16.88 o 
  11   1  16      315.95      345.23     36.94 o 
 -13   2  16       88.12       91.43     17.07 o 
 -12   2  16        0.59       17.27     14.23 o 
 -11   2  16      201.78      199.66     18.95 o 
 -10   2  16     1737.86     1707.12    111.03 o 
  -9   2  16      584.25      645.38     45.69 o 
  -8   2  16      202.82      186.92     27.28 o 
  -7   2  16     6931.35     7558.60    218.89 o 
  -6   2  16       11.97       35.33     14.88 o 
  -5   2  16      318.22      205.59     21.80 o 
  -4   2  16      157.38      149.37     23.52 o 
  -3   2  16     4935.52     4470.62    153.63 o 
  -2   2  16      314.26      272.47     28.35 o 
  -1   2  16     2434.39     2301.47     78.59 o 
   0   2  16     4016.22     3724.43    120.74 o 
   1   2  16      394.95      377.52     28.50 o 
   2   2  16       57.01       37.27     12.18 o 
   3   2  16      745.07      782.89     57.13 o 
   4   2  16      107.25      121.96     16.46 o 
   5   2  16     2186.95     2153.42    108.94 o 
   6   2  16     1088.38     1096.01     74.62 o 
   7   2  16     1338.98     1269.75     85.95 o 
   8   2  16       30.46       66.14     14.47 o 
   9   2  16      262.91      272.46     24.75 o 
  10   2  16       42.42       43.13     16.78 o 
  11   2  16        8.57       20.63     17.46 o 
 -13   3  16       13.86       37.34     36.01 o 
 -12   3  16       88.16       75.53     19.48 o 
 -11   3  16       86.84       94.50     16.44 o 
 -10   3  16       72.96       30.94     17.03 o 
  -9   3  16       24.34       16.69     22.03 o 
  -8   3  16     5824.05     6440.44    244.24 o 
  -7   3  16       26.65        9.38      9.41 o 
  -6   3  16     1651.38     1714.16     97.22 o 
  -5   3  16      138.56      151.74     17.78 o 
  -4   3  16      153.90      180.78     23.40 o 
  -3   3  16        6.50        3.43     20.11 o 
  -2   3  16    18679.46    20040.65    421.12 o 
  -1   3  16      297.86      277.38     27.66 o 
   0   3  16     2131.71     2313.92     99.49 o 
   1   3  16      336.58      389.26     28.96 o 
   2   3  16      240.89      210.40     20.62 o 
   3   3  16     1994.37     1995.41     60.59 o 
   4   3  16        7.29       30.49     14.89 o 
   5   3  16       14.71       17.80      9.25 o 
   6   3  16      320.74      323.31     31.99 o 
   7   3  16        5.52        5.96     20.70 o 
   8   3  16      168.42      163.54     26.00 o 
   9   3  16        1.67       18.34     14.19 o 
  10   3  16      165.94      143.58     27.48 o 
  11   3  16       62.86       38.65     21.64 o 
 -13   4  16       83.61       41.21     25.88 o 
 -12   4  16       32.29       62.93     15.72 o 
 -11   4  16      811.79      670.24     60.41 o 
 -10   4  16      559.14      430.40     37.21 o 
  -9   4  16     2136.68     2168.54    138.81 o 
  -8   4  16       94.45       51.28     12.72 o 
  -7   4  16     5151.69     5511.02    143.89 o 
  -6   4  16      126.55      143.43     18.29 o 
  -5   4  16      106.73      109.91     22.06 o 
  -4   4  16      352.86      277.34     28.45 o 
  -3   4  16     4411.01     4442.43    147.63 o 
  -2   4  16      377.52      225.43     36.14 o 
  -1   4  16     9628.13     9522.44    334.35 o 
   0   4  16     4601.03     4428.53    146.05 o 
   1   4  16      268.86      239.28     22.44 o 
   2   4  16      943.02     1047.92     89.67 o 
   3   4  16      147.97      151.66     16.43 o 
   4   4  16      883.92      893.81     63.68 o 
   5   4  16      106.07      115.33     13.83 o 
   6   4  16     1949.88     1724.67     77.36 o 
   7   4  16      136.44      192.38     24.54 o 
   8   4  16      202.42      274.63     32.15 o 
   9   4  16        3.02       22.22     50.51 o 
  10   4  16        1.92        7.65     20.16 o 
  11   4  16      180.22      174.09     29.15 o 
 -13   5  16       59.86       76.27     28.22 o 
 -12   5  16        0.96       10.56     13.68 o 
 -11   5  16      119.50      109.47     16.92 o 
 -10   5  16       28.05       71.11     28.37 o 
  -9   5  16     2178.03     2349.22    189.91 o 
  -8   5  16     1656.60     1611.77    110.58 o 
  -7   5  16      561.55      678.10     57.79 o 
  -6   5  16       25.42        5.74     21.57 o 
  -5   5  16      714.75      674.14     56.06 o 
  -4   5  16      424.09      449.45     38.33 o 
  -3   5  16     3655.73     3558.62     98.94 o 
  -2   5  16     1889.54     1952.54     68.05 o 
  -1   5  16     6065.06     6368.74    151.77 o 
   0   5  16       42.28       38.50     17.81 o 
   1   5  16     1260.50     1116.13     85.78 o 
   2   5  16      400.48      439.00     37.06 o 
   3   5  16      223.14      239.58     21.95 o 
   4   5  16     1873.39     1868.93    101.84 o 
   5   5  16     4014.62     3964.99     98.06 o 
   6   5  16      459.28      424.85     41.66 o 
   7   5  16     1413.61     1333.82    116.79 o 
   8   5  16      265.10      318.33     38.84 o 
   9   5  16       42.76       76.82     16.95 o 
  10   5  16        4.43       48.50     19.89 o 
  11   5  16      304.27      265.06     34.00 o 
 -13   6  16       15.20       22.10     25.52 o 
 -12   6  16        1.58        5.85     22.50 o 
 -11   6  16      205.80      217.34     31.47 o 
 -10   6  16     1179.80     1053.73     79.95 o 
  -9   6  16      288.84      237.86     32.02 o 
  -8   6  16     1200.28     1011.28     97.83 o 
  -7   6  16       68.48       44.21     12.42 o 
  -6   6  16      255.29      268.17     33.76 o 
  -5   6  16        1.96      -23.23     23.23 o 
  -4   6  16     5337.48     5417.00    146.62 o 
  -3   6  16     2052.63     1813.72    140.28 o 
  -2   6  16     1091.40     1046.66     62.88 o 
  -1   6  16      517.23      450.29     50.35 o 
   0   6  16     8887.92     9364.45    262.11 o 
   1   6  16      335.40      356.59     34.14 o 
   2   6  16      526.51      555.53     30.77 o 
   3   6  16        7.01       31.52     17.01 o 
   4   6  16     2373.32     2284.10     66.99 o 
   5   6  16       18.24       23.00     19.62 o 
   6   6  16     5170.84     5152.82    144.09 o 
   7   6  16     1122.07     1181.30    102.55 o 
   8   6  16       52.87       62.38     19.01 o 
   9   6  16       34.99       35.89     19.58 o 
  10   6  16      125.43      119.60     25.77 o 
  11   6  16       16.99       27.44     57.13 o 
 -12   7  16       12.69       20.98     19.82 o 
 -11   7  16       38.40       34.89     14.95 o 
 -10   7  16        7.73       25.18     38.91 o 
  -9   7  16     1420.86     1256.54    159.25 o 
  -8   7  16      810.32      706.95     60.50 o 
  -7   7  16        6.01       10.18      8.50 o 
  -6   7  16      154.42      160.67     31.15 o 
  -5   7  16      315.27      281.80     24.80 o 
  -4   7  16       10.34        5.87     18.15 o 
  -3   7  16     1286.60     1326.94     74.45 o 
  -2   7  16      952.51     1011.61     80.79 o 
  -1   7  16     7420.21     8154.94    179.36 o 
   0   7  16     1537.34     1372.45    110.62 o 
   1   7  16      419.90      469.61     50.85 o 
   2   7  16      507.82      529.68     42.27 o 
   3   7  16      359.32      351.43     28.85 o 
   4   7  16       31.10       39.06     11.27 o 
   5   7  16     7143.04     7619.10    233.58 o 
   6   7  16       58.13       91.20     21.12 o 
   7   7  16      529.03      496.97     47.62 o 
   8   7  16       13.29       12.92     13.70 o 
   9   7  16        1.21       39.04     14.86 o 
  10   7  16       26.04       57.10     24.24 o 
 -12   8  16        2.68       55.81     23.37 o 
 -11   8  16        1.46       55.07     38.46 o 
 -10   8  16      475.62      401.54     68.75 o 
  -9   8  16      144.87      133.88     34.64 o 
  -8   8  16      320.09      302.22     45.63 o 
  -7   8  16     1919.84     1999.83    214.37 o 
  -6   8  16      818.59      910.78     81.41 o 
  -5   8  16        5.87       32.08     13.70 o 
  -4   8  16     1602.32     1626.08    111.69 o 
  -3   8  16     2779.12     2482.69    147.51 o 
  -2   8  16      213.35      279.76     31.88 o 
  -1   8  16     1216.26     1112.31    100.94 o 
   0   8  16     1955.29     1885.04     79.08 o 
   1   8  16      161.17      175.08     21.31 o 
   2   8  16       92.19      129.93     20.69 o 
   3   8  16      314.50      318.77     29.46 o 
   4   8  16      383.98      351.02     31.33 o 
   5   8  16      848.80      766.41     58.19 o 
   6   8  16     1175.55     1252.32     98.72 o 
   7   8  16     1103.89      987.74     92.47 o 
   8   8  16      121.11      173.76     25.98 o 
   9   8  16       73.14      111.23     27.72 o 
  10   8  16      181.19      106.45     30.06 o 
 -11   9  16       27.32       49.06     29.06 o 
 -10   9  16        8.52       33.20     17.35 o 
  -9   9  16      602.04      576.30     89.86 o 
  -8   9  16     1388.12     1619.44    156.11 o 
  -7   9  16       88.23       37.09     28.54 o 
  -6   9  16      505.49      545.58     51.69 o 
  -5   9  16      105.45      175.57     39.69 o 
  -4   9  16      553.22      545.95     43.08 o 
  -3   9  16     1206.34     1143.63    108.78 o 
  -2   9  16     6278.66     7199.64    196.35 o 
  -1   9  16       45.72       36.58     16.83 o 
   0   9  16      237.07      271.30     27.74 o 
   1   9  16       68.23       73.93     16.56 o 
   2   9  16      228.06      226.50     33.93 o 
   3   9  16      981.36      956.51     81.34 o 
   4   9  16     2381.33     2318.02    159.03 o 
   5   9  16       86.75       72.44     21.47 o 
   6   9  16      116.56       81.39     18.20 o 
   7   9  16      201.56      205.54     31.71 o 
   8   9  16      357.05      272.04     41.64 o 
   9   9  16        9.03       53.44     17.93 o 
  10   9  16        4.18       25.39     31.00 o 
 -11  10  16      207.87      155.90     45.41 o 
 -10  10  16       45.54       92.18     85.20 o 
  -9  10  16      765.66      752.96    122.71 o 
  -8  10  16       32.85       30.05     21.44 o 
  -7  10  16     1103.05     1305.60    130.41 o 
  -6  10  16      253.99      329.27     38.54 o 
  -5  10  16       21.22       34.85     24.28 o 
  -4  10  16       44.87       38.53     12.47 o 
  -3  10  16     1977.46     2221.37    126.71 o 
  -2  10  16      593.47      688.41     56.54 o 
  -1  10  16     4047.51     4160.24    106.78 o 
   0  10  16      133.96      124.51     25.40 o 
   1  10  16      449.56      539.68     49.73 o 
   2  10  16        0.26      -12.55     16.29 o 
   3  10  16      422.77      352.40     39.58 o 
   4  10  16        7.24        2.92     15.21 o 
   5  10  16        1.11       26.23     26.16 o 
   6  10  16     1041.11      946.92     77.37 o 
   7  10  16      142.00      142.01     20.92 o 
   8  10  16       69.07       64.87     25.05 o 
   9  10  16       68.81       86.49     18.41 o 
 -10  11  16       14.59       64.54     24.22 o 
  -9  11  16      272.69      261.19     39.70 o 
  -8  11  16      834.30      718.21     79.58 o 
  -7  11  16        0.01       23.86     17.42 o 
  -6  11  16        0.72      -10.26     20.82 o 
  -5  11  16       93.77       69.25     32.63 o 
  -4  11  16       24.62       80.50     23.23 o 
  -3  11  16      151.45      198.33     28.25 o 
  -2  11  16     1691.75     1482.80    132.76 o 
  -1  11  16      452.40      469.95     37.43 o 
   0  11  16       72.21       71.40     23.30 o 
   1  11  16      439.72      391.26     32.10 o 
   2  11  16      490.70      494.49     41.31 o 
   3  11  16      160.41      176.23     24.66 o 
   4  11  16       47.48       21.43     10.63 o 
   5  11  16     1152.58      962.63     88.15 o 
   6  11  16        1.12       18.73     13.67 o 
   7  11  16      625.87      559.54     90.49 o 
   8  11  16      178.46      200.87     40.37 o 
 -10  12  16     1137.57     1164.53    116.31 o 
  -9  12  16        9.87       80.56     38.57 o 
  -8  12  16        9.59       -9.67     22.70 o 
  -7  12  16        0.15       40.61     19.85 o 
  -6  12  16       59.90       96.22     52.26 o 
  -5  12  16        0.14       19.36     25.70 o 
  -4  12  16       30.54       51.56     25.56 o 
  -3  12  16      275.50      245.95     31.08 o 
  -2  12  16      192.65      150.10     22.14 o 
  -1  12  16        6.07       29.27     15.89 o 
   0  12  16     2180.33     2355.38    101.62 o 
   1  12  16      348.15      365.17     35.50 o 
   2  12  16       57.80       33.52     10.99 o 
   3  12  16      103.92       63.22     28.19 o 
   4  12  16      363.25      339.17     36.06 o 
   5  12  16       20.59       27.47     48.52 o 
   6  12  16      852.28      910.26     92.09 o 
   7  12  16      354.27      379.31     59.95 o 
   8  12  16       92.21       81.04     30.07 o 
  -9  13  16      375.99      407.31     69.21 o 
  -8  13  16      190.59      195.62     74.09 o 
  -7  13  16        5.41       24.81     23.55 o 
  -6  13  16       65.49       76.77     25.19 o 
  -5  13  16        7.98       22.48     27.73 o 
  -4  13  16       65.06       38.52     20.08 o 
  -3  13  16      252.04      266.31     28.77 o 
  -2  13  16      423.93      524.38     50.18 o 
  -1  13  16      503.59      459.72     46.04 o 
   0  13  16      478.18      489.77     40.91 o 
   1  13  16      893.19      941.87     77.34 o 
   2  13  16      237.20      244.58     31.18 o 
   3  13  16       33.37       35.67     21.66 o 
   4  13  16        5.71      -18.94     28.40 o 
   5  13  16      956.74      918.13    111.99 o 
   6  13  16      220.46      267.93     51.51 o 
   7  13  16      136.83      180.71     40.83 o 
  -8  14  16      179.24      200.09     43.83 o 
  -7  14  16      276.85      289.78     38.81 o 
  -6  14  16       70.67       38.38     26.06 o 
  -5  14  16       64.26       89.56     24.07 o 
  -4  14  16      372.92      333.93     38.87 o 
  -3  14  16      539.06      604.31     55.03 o 
  -2  14  16      284.39      370.67     44.48 o 
  -1  14  16     1119.31     1263.10    111.29 o 
   0  14  16       47.86       57.38     17.88 o 
   1  14  16       11.41       11.51     15.82 o 
   2  14  16       33.18       15.11     19.91 o 
   3  14  16      327.15      360.39     66.07 o 
   4  14  16      117.03       75.59     29.66 o 
   5  14  16      125.06       46.14     59.08 o 
   6  14  16      541.85      536.03     65.98 o 
  -6  15  16       61.95       84.33     19.62 o 
  -5  15  16        5.63       51.42     19.75 o 
  -4  15  16      352.13      417.13     39.46 o 
  -3  15  16        0.94       20.34     28.22 o 
  -2  15  16     1069.46     1132.17     99.84 o 
  -1  15  16       44.54        5.76     25.44 o 
   0  15  16       26.80       40.10     25.07 o 
   1  15  16       11.33       28.25     18.21 o 
   2  15  16        0.01       27.44     30.80 o 
   3  15  16       20.24        3.48     19.73 o 
   4  15  16     1083.25      962.74    143.75 o 
   5  15  16      114.03      154.04     76.65 o 
  -5  16  16        0.91       33.83     16.11 o 
  -4  16  16       31.15       39.24     19.40 o 
  -3  16  16      733.60      729.60     75.62 o 
  -2  16  16      152.68      121.93     24.35 o 
  -1  16  16      220.28      232.88     33.98 o 
   0  16  16        0.76       45.38     17.23 o 
   1  16  16      147.30      203.63     34.93 o 
   2  16  16        2.13       15.62     32.69 o 
   3  16  16      181.60      165.05     52.02 o 
 -13   0  17        5.46       18.32     17.07 o 
 -11   0  17       40.86        6.90     21.86 o 
  -9   0  17     1344.27     1046.83     96.29 o 
  -7   0  17      402.21      540.15     70.28 o 
  -5   0  17     1680.19     1119.89    119.83 o 
  -3   0  17     2352.56     2401.85    120.48 o 
  -1   0  17    13539.83    15729.42    786.45 o 
   1   0  17     2319.10     1737.67    340.24 o 
   3   0  17       24.36       92.69     23.84 o 
   5   0  17    10896.27    11561.46    331.43 o 
   7   0  17     1280.84     1214.32    124.46 o 
   9   0  17      207.23      253.85    105.58 o 
  11   0  17       36.23       98.14     34.91 o 
 -13   1  17        3.15      -12.33     14.06 o 
 -12   1  17        2.14       34.38     13.88 o 
 -11   1  17      102.20       51.45     23.14 o 
 -10   1  17      695.24      663.53     48.80 o 
  -9   1  17        9.10        2.25     26.86 o 
  -8   1  17       70.75       63.61     15.20 o 
  -7   1  17     5200.14     5321.80    168.39 o 
  -6   1  17      279.69      272.83     24.47 o 
  -5   1  17      724.93      674.44     54.76 o 
  -4   1  17      580.12      726.25     63.80 o 
  -3   1  17     1330.64     1406.01    114.71 o 
  -2   1  17     4128.61     4034.27    140.15 o 
  -1   1  17        6.28      -22.93     23.61 o 
   0   1  17     7231.25     7533.65    348.49 o 
   1   1  17      522.63      467.86     44.02 o 
   2   1  17       91.30       50.97     11.72 o 
   3   1  17      578.72      564.77     46.18 o 
   4   1  17     3385.15     3677.34    128.97 o 
   5   1  17       20.39       44.85     12.23 o 
   6   1  17     5599.59     6008.46    135.86 o 
   7   1  17      947.78      913.11     62.73 o 
   8   1  17        4.20        7.83     12.58 o 
   9   1  17       60.08       99.64     26.85 o 
  10   1  17        9.35       61.39     21.39 o 
  11   1  17        5.90       51.20     22.34 o 
 -13   2  17        7.77       20.25     16.95 o 
 -12   2  17       14.11       32.56     12.93 o 
 -11   2  17      206.22      182.27     36.24 o 
 -10   2  17        7.00       27.51     15.38 o 
  -9   2  17      342.19      341.71     33.18 o 
  -8   2  17     3168.42     3501.64    181.32 o 
  -7   2  17     1653.31     1619.70    161.64 o 
  -6   2  17     3033.82     3235.50    133.65 o 
  -5   2  17       25.11       10.96     16.27 o 
  -4   2  17       46.94       64.75     16.22 o 
  -3   2  17      999.70     1015.78     90.33 o 
  -2   2  17     6570.30     6904.48    180.79 o 
  -1   2  17     4555.38     4296.02    150.56 o 
   0   2  17       92.52       53.33     21.22 o 
   1   2  17      498.48      595.96     52.46 o 
   2   2  17       34.27       31.75     16.79 o 
   3   2  17      228.43      244.80     26.17 o 
   4   2  17      566.84      558.84     40.32 o 
   5   2  17      129.12      104.41     14.85 o 
   6   2  17     1891.93     1832.45     85.12 o 
   7   2  17      504.61      508.17     40.52 o 
   8   2  17      561.53      566.89     42.71 o 
   9   2  17      128.60      142.10     23.21 o 
  10   2  17        0.57       60.61     23.01 o 
  11   2  17       88.70       77.03     17.76 o 
 -13   3  17      370.92      290.41     41.45 o 
 -12   3  17        0.04       26.63     28.86 o 
 -11   3  17      246.39      222.70     34.92 o 
 -10   3  17      473.68      405.08     36.29 o 
  -9   3  17     2355.71     2482.06    136.92 o 
  -8   3  17      205.14      219.49     25.83 o 
  -7   3  17     4693.45     4845.99    157.08 o 
  -6   3  17        2.02       39.07     15.18 o 
  -5   3  17      378.26      445.36     44.47 o 
  -4   3  17      316.06      235.49     25.93 o 
  -3   3  17      876.51      865.32     83.70 o 
  -2   3  17        7.27      -22.69     22.69 o 
  -1   3  17    13416.10    14899.43    410.73 o 
   0   3  17      317.69      220.91     28.44 o 
   1   3  17     1415.55     1535.84     88.86 o 
   2   3  17       43.53       35.18     13.84 o 
   3   3  17      689.81      619.35     48.88 o 
   4   3  17      235.31      256.66     21.98 o 
   5   3  17       25.38       32.15     11.78 o 
   6   3  17      267.33      296.80     26.56 o 
   7   3  17      791.54      844.49     70.71 o 
   8   3  17       30.78       98.34     27.39 o 
   9   3  17       52.17       50.22     16.41 o 
  10   3  17        2.56       44.32     27.73 o 
  11   3  17      229.44      149.45     45.12 o 
 -13   4  17      106.10       79.62     47.97 o 
 -12   4  17        0.11       38.39     16.53 o 
 -11   4  17       12.89       11.67     19.43 o 
 -10   4  17       59.07       69.70     15.14 o 
  -9   4  17      130.79      109.88     19.26 o 
  -8   4  17     5447.80     5646.77    277.73 o 
  -7   4  17       56.88       75.67     19.40 o 
  -6   4  17      628.43      644.26     52.30 o 
  -5   4  17      898.90     1019.00     56.80 o 
  -4   4  17      242.27      272.12     38.59 o 
  -3   4  17      301.80      297.51     28.55 o 
  -2   4  17    10503.89    10652.84    349.61 o 
  -1   4  17     3679.47     3617.01    144.54 o 
   0   4  17      631.60      526.57     70.41 o 
   1   4  17     1911.54     1829.14     82.40 o 
   2   4  17     2216.00     2259.19    105.64 o 
   3   4  17      411.28      424.44     31.51 o 
   4   4  17       38.53       40.60     15.87 o 
   5   4  17      287.85      256.17     22.38 o 
   6   4  17      382.37      370.76     31.74 o 
   7   4  17      801.97      760.67     66.14 o 
   8   4  17      558.15      549.04     54.39 o 
   9   4  17      152.96      149.30     27.45 o 
  10   4  17        3.41       37.30     13.06 o 
  11   4  17       18.02       61.87     17.76 o 
 -13   5  17      132.62       75.69     31.48 o 
 -12   5  17        7.83       23.57     18.24 o 
 -11   5  17        0.39       51.93     16.60 o 
 -10   5  17      709.91      629.38     58.09 o 
  -9   5  17       91.96       66.12     33.55 o 
  -8   5  17        2.26        6.75     16.17 o 
  -7   5  17     1686.56     1837.52    122.97 o 
  -6   5  17      318.92      344.37     33.05 o 
  -5   5  17       27.13       29.47     24.21 o 
  -4   5  17        0.32       40.19     16.46 o 
  -3   5  17     1597.85     1560.41    104.17 o 
  -2   5  17        4.09       16.33     18.54 o 
  -1   5  17      240.44      193.41     31.75 o 
   0   5  17    15105.20    16502.45    433.67 o 
   1   5  17      380.78      349.98     44.71 o 
   2   5  17        5.95      103.47     40.40 o 
   3   5  17       16.27       51.01     13.81 o 
   4   5  17     2147.08     2006.59    125.16 o 
   5   5  17        9.06       -8.01     19.54 o 
   6   5  17     3673.60     3734.90    162.09 o 
   7   5  17     1678.31     1758.52    116.08 o 
   8   5  17      420.72      416.00     38.55 o 
   9   5  17       98.57       84.34     23.33 o 
  10   5  17       34.77       41.19     25.94 o 
  11   5  17        0.07       53.81     23.04 o 
 -12   6  17       47.11       58.08     28.19 o 
 -11   6  17        0.47       49.54     20.01 o 
 -10   6  17      101.67       69.19     19.35 o 
  -9   6  17      957.64      898.48     87.41 o 
  -8   6  17      162.99      129.90     40.48 o 
  -7   6  17      243.49      192.66     27.64 o 
  -6   6  17      154.89      153.76     21.37 o 
  -5   6  17      181.86      245.73     23.82 o 
  -4   6  17        7.73        8.57     17.24 o 
  -3   6  17      414.85      489.76     43.26 o 
  -2   6  17        8.16       -1.01     18.16 o 
  -1   6  17     7925.91     8766.50    241.56 o 
   0   6  17      570.93      545.13     41.76 o 
   1   6  17     3988.57     4482.82    125.14 o 
   2   6  17        3.25       24.52     19.03 o 
   3   6  17      251.77      267.82     22.93 o 
   4   6  17      496.07      471.13     40.45 o 
   5   6  17     5701.33     5994.91    159.96 o 
   6   6  17      119.54      159.74     28.68 o 
   7   6  17     1100.05     1037.81     74.12 o 
   8   6  17      194.20      187.17     64.89 o 
   9   6  17       66.57       85.81     18.89 o 
  10   6  17       15.86       59.07     18.86 o 
 -12   7  17        0.36       49.00     27.34 o 
 -11   7  17        1.65       19.04     16.67 o 
 -10   7  17       15.76       58.33     36.79 o 
  -9   7  17      391.17      407.26     38.90 o 
  -8   7  17     1058.37      961.70     81.08 o 
  -7   7  17     1018.22     1205.05    182.47 o 
  -6   7  17     2174.01     2103.33    170.18 o 
  -5   7  17       34.39       17.40     17.62 o 
  -4   7  17      301.53      318.16     29.72 o 
  -3   7  17      220.01      200.97     27.30 o 
  -2   7  17     1255.85     1163.13    105.51 o 
  -1   7  17      894.54      981.91     92.75 o 
   0   7  17     5962.37     6244.04    157.90 o 
   1   7  17       60.28       27.89     15.45 o 
   2   7  17      188.36      209.61     21.04 o 
   3   7  17       81.38       43.11     15.15 o 
   4   7  17      650.73      547.93     56.04 o 
   5   7  17        8.02       25.17     29.54 o 
   6   7  17     4497.61     4670.60    190.17 o 
   7   7  17        0.26       43.06     19.27 o 
   8   7  17      441.69      478.68     43.87 o 
   9   7  17        0.58       39.67     33.73 o 
  10   7  17       21.84       29.48     18.46 o 
 -12   8  17       21.10       35.94     24.57 o 
 -11   8  17       11.26       40.24     53.46 o 
 -10   8  17        4.06       43.02     20.16 o 
  -9   8  17      660.92      595.91     66.81 o 
  -8   8  17     1541.44     1707.35    166.42 o 
  -7   8  17        7.00       16.62     20.86 o 
  -6   8  17      814.80      916.65     81.70 o 
  -5   8  17      620.05      658.77     64.44 o 
  -4   8  17       14.02       31.56     15.01 o 
  -3   8  17      785.77      748.92     63.32 o 
  -2   8  17     1251.34     1315.97    107.39 o 
  -1   8  17     1483.27     1526.12    127.64 o 
   0   8  17      207.10      203.22     22.43 o 
   1   8  17      919.84      944.09     73.58 o 
   2   8  17        0.23       26.10     15.26 o 
   3   8  17       32.28       38.84     21.55 o 
   4   8  17      657.66      533.47     42.66 o 
   5   8  17     1736.45     1694.75    152.63 o 
   6   8  17      774.42      698.78     70.09 o 
   7   8  17        4.44       35.60     19.87 o 
   8   8  17      167.09      127.64     27.27 o 
   9   8  17       66.28       52.53     14.48 o 
  10   8  17        4.34       54.42     22.13 o 
 -11   9  17        3.56       46.89     22.31 o 
 -10   9  17      257.99      238.24     62.90 o 
  -9   9  17      319.18      297.71     35.77 o 
  -8   9  17        9.97       33.50     21.44 o 
  -7   9  17     2673.47     3102.11    242.26 o 
  -6   9  17      496.17      467.20     50.60 o 
  -5   9  17        1.41       34.59     16.93 o 
  -4   9  17      171.34      134.37     20.20 o 
  -3   9  17     1937.85     1933.01    151.95 o 
  -2   9  17      581.79      627.86     51.74 o 
  -1   9  17     2155.90     2210.04    141.68 o 
   0   9  17      804.87      825.43     69.32 o 
   1   9  17       57.51       46.84     25.37 o 
   2   9  17       59.84       49.87     13.63 o 
   3   9  17       22.33       52.87     30.66 o 
   4   9  17       17.09       40.61     23.09 o 
   5   9  17        0.12       32.03     16.88 o 
   6   9  17       67.52       56.37     25.03 o 
   7   9  17     1573.61     1424.33    120.99 o 
   8   9  17       46.70       57.15     24.70 o 
   9   9  17       24.61       60.41     21.92 o 
 -11  10  17        2.20       26.59     16.79 o 
 -10  10  17       25.28       48.25     84.10 o 
  -9  10  17        0.03       -6.99     22.54 o 
  -8  10  17     1551.15     1293.88    150.35 o 
  -7  10  17        4.70      -24.40     27.69 o 
  -6  10  17      190.01      209.29     25.76 o 
  -5  10  17       33.35       51.74     19.47 o 
  -4  10  17       17.87       36.24     15.50 o 
  -3  10  17      921.69      941.04     73.32 o 
  -2  10  17     3844.79     3749.91    171.18 o 
  -1  10  17      548.44      562.74     45.67 o 
   0  10  17       17.38       22.12     16.49 o 
   1  10  17       68.33       60.21     14.70 o 
   2  10  17     1195.57     1064.09     89.14 o 
   3  10  17        0.19       11.17     27.70 o 
   4  10  17        5.14       35.94     17.00 o 
   5  10  17      433.81      367.32     43.52 o 
   6  10  17       39.80       -6.29     20.26 o 
   7  10  17      187.00      186.56     33.11 o 
   8  10  17      563.42      609.98     82.59 o 
   9  10  17        0.79       39.68     23.53 o 
 -10  11  17      326.16      414.81     74.58 o 
  -9  11  17      381.37      348.53     82.47 o 
  -8  11  17       48.66       15.13     23.66 o 
  -7  11  17       75.99       78.62     22.55 o 
  -6  11  17       88.66      113.40     26.70 o 
  -5  11  17        5.75        2.81     21.56 o 
  -4  11  17       35.76       23.67     18.13 o 
  -3  11  17       24.38       16.50     15.68 o 
  -2  11  17      307.84      276.10     30.95 o 
  -1  11  17      824.11      768.45     67.39 o 
   0  11  17     1416.30     1423.70    105.59 o 
   1  11  17     2101.53     2154.93    151.85 o 
   2  11  17      211.25      281.66     37.39 o 
   3  11  17       37.48       49.41     18.85 o 
   4  11  17      457.12      389.13     44.92 o 
   5  11  17        0.97       19.23     24.31 o 
   6  11  17      766.59      634.46     59.58 o 
   7  11  17      238.92      259.90     72.54 o 
   8  11  17      109.32       73.77     35.46 o 
  -9  12  17      250.79      218.00     48.74 o 
  -8  12  17        3.35       39.77     26.51 o 
  -7  12  17      564.78      548.75     59.85 o 
  -6  12  17        9.38        7.68     18.11 o 
  -5  12  17       54.61      121.40     24.71 o 
  -4  12  17       35.27       87.14     22.68 o 
  -3  12  17      276.85      313.09     36.60 o 
  -2  12  17       20.17       23.14     13.56 o 
  -1  12  17     1939.04     1881.67    126.15 o 
   0  12  17      112.70      145.01     26.46 o 
   1  12  17     1243.46     1295.08    123.67 o 
   2  12  17       69.38       96.91     18.40 o 
   3  12  17      221.43      257.14     39.24 o 
   4  12  17      151.71      145.62     27.23 o 
   5  12  17      438.97      454.78     53.98 o 
   6  12  17      137.92      113.48     32.56 o 
   7  12  17      593.96      554.02     82.12 o 
  -8  13  17       27.96       50.74     23.60 o 
  -7  13  17       28.67       37.51     15.91 o 
  -6  13  17      567.19      479.42     60.53 o 
  -5  13  17       36.53       72.11     24.77 o 
  -4  13  17       31.13       75.39     21.33 o 
  -3  13  17        8.47      -29.21     29.21 o 
  -2  13  17      189.26      146.61     22.99 o 
  -1  13  17     1151.95     1191.40     80.67 o 
   0  13  17     1851.00     1749.10    116.95 o 
   1  13  17       14.87       36.95     20.99 o 
   2  13  17      141.47       94.59     17.93 o 
   3  13  17        1.75       -2.15     19.31 o 
   4  13  17      128.90      107.52     22.25 o 
   5  13  17       26.86       57.16     36.82 o 
   6  13  17      373.70      447.98     75.44 o 
  -7  14  17        8.15       30.05     29.88 o 
  -6  14  17      102.02      139.60     31.08 o 
  -5  14  17       11.57       43.16     19.48 o 
  -4  14  17       94.06       72.64     23.78 o 
  -3  14  17       22.96       46.71     23.81 o 
  -2  14  17      773.66      867.42     71.37 o 
  -1  14  17      234.69      267.48     32.57 o 
   0  14  17      268.13      232.16     29.22 o 
   1  14  17      117.15      114.43     32.87 o 
   2  14  17       50.25      124.27     33.67 o 
   3  14  17       20.50       42.67     20.88 o 
   4  14  17      135.24      155.95     39.08 o 
   5  14  17      631.93      537.59     68.77 o 
  -6  15  17       43.02       83.23     29.63 o 
  -5  15  17       28.29       32.71     30.45 o 
  -4  15  17       53.57       62.03     18.35 o 
  -3  15  17      561.61      528.46     54.38 o 
  -2  15  17       24.23        9.59     22.64 o 
  -1  15  17       78.41       86.79     24.91 o 
   0  15  17        3.83       88.76     24.23 o 
   1  15  17       29.38       32.94     34.99 o 
   2  15  17       14.80       20.97     25.79 o 
   3  15  17       48.96      104.85     24.30 o 
   4  15  17       28.66       61.61     30.63 o 
  -4  16  17       62.25       80.77     26.07 o 
  -3  16  17       78.42       74.84     22.66 o 
  -2  16  17      293.18      300.61     36.35 o 
  -1  16  17       31.09       36.82     17.42 o 
   0  16  17       43.82       41.77     23.54 o 
   1  16  17       58.52       61.90     27.84 o 
   2  16  17       86.74       93.99     67.87 o 
 -12   0  18       63.38       87.54     43.82 o 
 -10   0  18        8.64       43.68     17.64 o 
  -8   0  18      661.04      521.37     81.09 o 
  -6   0  18     4872.60     6091.92    251.95 o 
  -4   0  18      392.05      440.86     63.74 o 
  -2   0  18    12117.38    13007.67    672.81 o 
   0   0  18     5472.21     5119.98    285.88 o 
   2   0  18        1.47       25.06     15.11 o 
   4   0  18     2275.76     2325.87    154.17 o 
   6   0  18     5151.86     5748.49    199.64 o 
   8   0  18      573.18      490.75     60.46 o 
  10   0  18      100.02      137.39     57.25 o 
 -13   1  18        9.62       31.40     15.21 o 
 -12   1  18        6.90       27.21     12.52 o 
 -11   1  18       52.56       65.07     19.71 o 
 -10   1  18        2.17       29.76     12.23 o 
  -9   1  18      669.54      582.85     54.50 o 
  -8   1  18     1780.31     1613.30    117.29 o 
  -7   1  18     1927.35     1970.80    125.34 o 
  -6   1  18     1075.15      935.13     82.77 o 
  -5   1  18     2297.50     2510.13    102.05 o 
  -4   1  18        5.92       -0.26     18.60 o 
  -3   1  18        0.77       -9.58     24.78 o 
  -2   1  18      108.72       67.17     22.20 o 
  -1   1  18    10678.57    11860.50    290.99 o 
   0   1  18      334.68      310.69     35.43 o 
   1   1  18      935.02      952.44     73.24 o 
   2   1  18     1044.27      978.15     71.26 o 
   3   1  18       15.92       50.42     15.39 o 
   4   1  18       18.85       40.60     11.00 o 
   5   1  18     3665.19     3848.01    116.29 o 
   6   1  18     1983.06     2107.95    102.24 o 
   7   1  18      526.30      593.61     42.18 o 
   8   1  18       17.27       25.08     14.77 o 
   9   1  18      465.00      502.89     46.25 o 
  10   1  18       29.51      102.98     36.05 o 
  11   1  18        1.70       41.60     53.07 o 
 -13   2  18      327.43      263.59     44.68 o 
 -12   2  18      171.83      103.93     33.80 o 
 -11   2  18        0.21       30.17     13.64 o 
 -10   2  18      750.03      608.55     50.78 o 
  -9   2  18      829.90      742.75     63.22 o 
  -8   2  18      397.23      459.84     55.21 o 
  -7   2  18     4392.52     5093.35    261.22 o 
  -6   2  18      653.80      665.24     58.71 o 
  -5   2  18      982.33     1216.23    100.34 o 
  -4   2  18       29.30       -4.77     11.55 o 
  -3   2  18       16.22        8.20     17.40 o 
  -2   2  18       15.19       -9.02     14.21 o 
  -1   2  18     1844.03     1638.72    122.60 o 
   0   2  18     8420.02     9036.83    356.58 o 
   1   2  18      138.20       65.99     20.45 o 
   2   2  18     1094.42     1191.94    123.68 o 
   3   2  18     2651.19     2664.66    124.96 o 
   4   2  18      549.61      582.53     43.09 o 
   5   2  18      219.93      195.90     20.24 o 
   6   2  18      404.89      381.41     32.93 o 
   7   2  18     1488.71     1503.43     85.64 o 
   8   2  18       30.72       41.32     16.99 o 
   9   2  18        0.56       37.95     17.36 o 
  10   2  18      123.21      137.86     25.96 o 
  11   2  18      104.11      138.79     28.22 o 
 -13   3  18        0.37       11.72     19.75 o 
 -12   3  18      165.11      177.93     38.55 o 
 -11   3  18       84.17       64.85     17.13 o 
 -10   3  18       58.65       96.11     18.43 o 
  -9   3  18        9.49      -19.78     19.78 o 
  -8   3  18     5061.26     5751.92    224.29 o 
  -7   3  18      708.94      746.24     64.15 o 
  -6   3  18      307.17      390.04     31.09 o 
  -5   3  18      465.09      401.92     34.75 o 
  -4   3  18     1084.61     1046.54     66.21 o 
  -3   3  18      211.83      174.64     20.50 o 
  -2   3  18     6185.88     6393.32    147.44 o 
  -1   3  18      372.73      309.03     30.10 o 
   0   3  18        0.18       53.76     19.90 o 
   1   3  18        4.43       47.72     32.75 o 
   2   3  18     3863.87     3916.74    125.10 o 
   3   3  18       24.80       56.97     30.73 o 
   4   3  18        9.08        2.68     14.10 o 
   5   3  18       26.91       29.70     11.47 o 
   6   3  18      375.53      417.88     33.43 o 
   7   3  18        0.92       34.34     17.56 o 
   8   3  18     1540.63     1428.12    106.31 o 
   9   3  18        1.01        5.25     16.27 o 
  10   3  18       11.88       57.15     18.08 o 
  11   3  18        0.16      -48.92     50.05 o 
 -12   4  18        8.26       52.96     18.69 o 
 -11   4  18       40.53       52.19     19.29 o 
 -10   4  18        0.05        1.83     22.06 o 
  -9   4  18     1557.43     1481.43     88.85 o 
  -8   4  18      105.17      106.88     21.60 o 
  -7   4  18     2113.41     2031.05    127.90 o 
  -6   4  18       53.87       58.71     18.06 o 
  -5   4  18      190.83      168.30     22.82 o 
  -4   4  18     1161.94     1041.10     88.12 o 
  -3   4  18       47.73       24.19     17.31 o 
  -2   4  18       55.36       17.14     20.58 o 
  -1   4  18     2758.56     2703.19    105.01 o 
   0   4  18     6602.87     6788.06    173.52 o 
   1   4  18     5545.75     5717.86    147.15 o 
   2   4  18      132.57      143.54     81.08 o 
   3   4  18      894.26      909.72     63.73 o 
   4   4  18      180.00      192.40     21.53 o 
   5   4  18       94.19      100.88     19.04 o 
   6   4  18     1003.64     1045.43     67.77 o 
   7   4  18      687.88      654.49     60.19 o 
   8   4  18       75.18       39.54     30.15 o 
   9   4  18      506.13      468.81     48.49 o 
  10   4  18      200.23      189.94     30.81 o 
 -12   5  18       70.98       21.16     19.94 o 
 -11   5  18        0.05       38.11     16.60 o 
 -10   5  18        2.81       13.27     14.22 o 
  -9   5  18       23.98       33.49     15.96 o 
  -8   5  18      884.70      699.35     58.90 o 
  -7   5  18      537.41      488.78     40.64 o 
  -6   5  18      377.86      399.84     36.41 o 
  -5   5  18     1810.61     1863.51    122.91 o 
  -4   5  18      517.46      500.07     45.13 o 
  -3   5  18        5.37       15.65     19.91 o 
  -2   5  18      489.27      413.17     39.24 o 
  -1   5  18     7268.05     7526.15    177.43 o 
   0   5  18      181.34       64.60     22.13 o 
   1   5  18     3683.57     4135.08    169.84 o 
   2   5  18      533.75      508.53     54.95 o 
   3   5  18        0.09      -16.13     22.27 o 
   4   5  18        8.79      -10.61     10.61 o 
   5   5  18     1351.98     1248.73     81.08 o 
   6   5  18      508.28      493.85     50.78 o 
   7   5  18     1718.34     1794.03    138.74 o 
   8   5  18      348.48      390.98     38.35 o 
   9   5  18      721.19      636.09     61.00 o 
  10   5  18        0.01        1.87     26.36 o 
 -12   6  18       27.96       46.24     26.67 o 
 -11   6  18        2.85       12.51     31.43 o 
 -10   6  18        2.80       -9.34     20.15 o 
  -9   6  18      386.65      456.47     44.69 o 
  -8   6  18       31.67       62.46     19.15 o 
  -7   6  18      133.34      143.35     23.27 o 
  -6   6  18     1385.05     1406.49    117.41 o 
  -5   6  18       18.58        2.67     16.94 o 
  -4   6  18      819.18      844.55     72.96 o 
  -3   6  18        6.60        1.73     31.54 o 
  -2   6  18      981.10      921.55     79.30 o 
  -1   6  18      431.88      517.28     50.96 o 
   0   6  18     7593.78     7901.14    197.80 o 
   1   6  18        2.14       63.86     21.15 o 
   2   6  18      184.60      226.21     32.64 o 
   3   6  18      216.68      179.26     22.79 o 
   4   6  18      428.62      391.42     36.62 o 
   5   6  18        2.42        5.79     23.70 o 
   6   6  18     2962.95     2922.46    154.64 o 
   7   6  18      742.33      654.02     58.27 o 
   8   6  18       99.42       71.38     19.89 o 
   9   6  18       70.29       73.17     18.17 o 
  10   6  18      103.48      113.51     27.76 o 
 -12   7  18        1.90       31.81     20.21 o 
 -11   7  18       77.25       75.96     41.19 o 
 -10   7  18       56.73       51.41     23.39 o 
  -9   7  18      386.17      361.13     57.12 o 
  -8   7  18      984.71      893.07     89.75 o 
  -7   7  18      116.72        9.74     23.90 o 
  -6   7  18       40.70       32.70     15.05 o 
  -5   7  18     2517.02     2535.10    117.34 o 
  -4   7  18        3.28       17.20     14.56 o 
  -3   7  18      229.17      169.18     25.49 o 
  -2   7  18      371.33      461.32     45.23 o 
  -1   7  18     2022.52     1760.56     91.10 o 
   0   7  18      548.13      557.02     43.50 o 
   1   7  18     2451.33     2691.69    137.00 o 
   2   7  18      652.51      738.14     56.42 o 
   3   7  18       99.81       88.90     19.48 o 
   4   7  18       88.51       61.16     16.53 o 
   5   7  18     2778.09     2938.70    102.44 o 
   6   7  18      143.89      114.46     24.42 o 
   7   7  18       97.24       75.82     16.05 o 
   8   7  18       18.48       18.49     26.00 o 
   9   7  18      221.23      252.99     39.57 o 
  10   7  18       22.27       62.50     41.50 o 
 -11   8  18       12.08       44.53     27.94 o 
 -10   8  18        8.91       24.65     28.65 o 
  -9   8  18       86.51       48.55     17.20 o 
  -8   8  18      134.10       74.93     24.38 o 
  -7   8  18     2902.98     3035.82    125.37 o 
  -6   8  18     1524.62     1462.56    158.69 o 
  -5   8  18      373.69      368.71     39.04 o 
  -4   8  18       48.23       37.62     17.12 o 
  -3   8  18       40.20       56.24     13.66 o 
  -2   8  18        5.98       37.34     15.04 o 
  -1   8  18      591.36      601.86     54.93 o 
   0   8  18     1542.53     1577.45    109.71 o 
   1   8  18       40.60       23.28     15.03 o 
   2   8  18      528.60      536.86     45.29 o 
   3   8  18      349.31      366.54     36.28 o 
   4   8  18        0.02        8.32     15.66 o 
   5   8  18       71.77       52.16     22.52 o 
   6   8  18      330.23      281.67     50.22 o 
   7   8  18     1200.61     1070.63    103.94 o 
   8   8  18      407.02      342.85     58.72 o 
   9   8  18        1.60       42.60     17.20 o 
 -11   9  18      124.53      121.73     26.05 o 
 -10   9  18        1.82       -6.67     19.89 o 
  -9   9  18        0.62       19.37     19.61 o 
  -8   9  18     1929.04     1992.93    225.72 o 
  -7   9  18       48.21       26.86     19.88 o 
  -6   9  18      784.17      817.96     83.79 o 
  -5   9  18       48.24        2.50     17.73 o 
  -4   9  18       45.56       41.55     20.82 o 
  -3   9  18      372.94      343.75     31.11 o 
  -2   9  18      504.21      488.02     41.52 o 
  -1   9  18        2.39       11.13     22.64 o 
   0   9  18        4.74       25.52     17.35 o 
   1   9  18      329.44      235.37     26.87 o 
   2   9  18     1192.49     1115.63    105.72 o 
   3   9  18        1.51        2.31     17.71 o 
   4   9  18       22.19       40.34     23.99 o 
   5   9  18        2.27       44.52     25.65 o 
   6   9  18     1009.10     1030.90    108.36 o 
   7   9  18        1.36       31.30     26.39 o 
   8   9  18      672.11      553.37     70.80 o 
   9   9  18       13.58       58.63     55.92 o 
 -10  10  18       28.28       66.11     26.74 o 
  -9  10  18      477.89      480.50     77.92 o 
  -8  10  18       32.88       43.07     20.89 o 
  -7  10  18      660.70      550.17     51.08 o 
  -6  10  18      260.56      316.36     34.84 o 
  -5  10  18       31.83        6.99     23.11 o 
  -4  10  18       12.50        0.12     27.01 o 
  -3  10  18      345.94      353.86     36.51 o 
  -2  10  18     1062.14     1183.69     93.38 o 
  -1  10  18      521.15      617.04     47.57 o 
   0  10  18      136.99      217.72     25.80 o 
   1  10  18     2947.16     3267.09    128.05 o 
   2  10  18      206.09      263.33     33.73 o 
   3  10  18      491.10      424.80     47.16 o 
   4  10  18      219.70      253.60     31.83 o 
   5  10  18        4.90       11.33     22.55 o 
   6  10  18      203.35      226.20     34.98 o 
   7  10  18      592.70      598.35     71.60 o 
   8  10  18        4.36       32.52     30.28 o 
 -10  11  18        0.08       46.09     63.72 o 
  -9  11  18       21.81       26.23     48.49 o 
  -8  11  18      238.81      207.27     40.52 o 
  -7  11  18      439.39      665.89     61.85 o 
  -6  11  18        4.48       30.71     24.31 o 
  -5  11  18      262.83      255.01     38.37 o 
  -4  11  18      202.90      153.43     35.48 o 
  -3  11  18        1.08        5.56     11.42 o 
  -2  11  18      899.02      810.85     73.10 o 
  -1  11  18     1810.37     1997.22    142.23 o 
   0  11  18      449.76      502.22     47.60 o 
   1  11  18      428.03      423.87     39.31 o 
   2  11  18      379.13      334.27     33.68 o 
   3  11  18       75.29       69.81     22.66 o 
   4  11  18        2.37       33.09     21.60 o 
   5  11  18      520.80      492.66     59.62 o 
   6  11  18        0.56       11.33     30.59 o 
   7  11  18      408.26      362.64     51.06 o 
  -9  12  18       42.87       94.00     31.93 o 
  -8  12  18      238.47      255.34     32.14 o 
  -7  12  18       28.42       22.08     20.19 o 
  -6  12  18      637.83      735.95     76.52 o 
  -5  12  18        5.41      -12.90     24.72 o 
  -4  12  18       14.43        1.55     20.12 o 
  -3  12  18        0.03       27.96     25.23 o 
  -2  12  18      146.04       92.39     18.90 o 
  -1  12  18       50.56       53.17     16.31 o 
   0  12  18     4615.41     4626.16    356.23 o 
   1  12  18      510.13      454.96     42.76 o 
   2  12  18        6.65        1.04     12.59 o 
   3  12  18      177.41      150.51     33.43 o 
   4  12  18       94.03       81.05     24.04 o 
   5  12  18        5.14       25.99     19.13 o 
   6  12  18      415.17      345.89     51.89 o 
   7  12  18      260.99      193.00     50.17 o 
  -8  13  18       87.72       42.39     29.26 o 
  -7  13  18      550.39      468.48     51.83 o 
  -6  13  18        1.20       10.21     19.08 o 
  -5  13  18      281.92      265.77     53.49 o 
  -4  13  18        4.44       34.57     18.56 o 
  -3  13  18        3.05       34.03     19.76 o 
  -2  13  18      326.93      363.28     46.23 o 
  -1  13  18     1151.37     1107.56     85.39 o 
   0  13  18       95.17       94.22     34.96 o 
   1  13  18      960.85      864.72     73.81 o 
   2  13  18        5.98       21.45     16.21 o 
   3  13  18       10.57       15.23     23.89 o 
   4  13  18       14.42       17.19     22.03 o 
   5  13  18      322.68      405.18     57.08 o 
   6  13  18       81.57      119.76     30.82 o 
  -7  14  18      280.95      276.14     26.80 o 
  -6  14  18      780.02      630.90     67.93 o 
  -5  14  18       43.62       66.64     20.29 o 
  -4  14  18       16.24       40.53     23.80 o 
  -3  14  18      120.06      114.99     26.27 o 
  -2  14  18      156.04      157.06     26.03 o 
  -1  14  18      262.65      320.24     45.44 o 
   0  14  18       99.25       65.38     24.11 o 
   1  14  18      204.36      191.56     24.46 o 
   2  14  18      105.13       60.13     19.02 o 
   3  14  18       19.75       24.91     17.27 o 
   4  14  18       25.80       72.69     43.92 o 
  -5  15  18        2.83       69.67     37.31 o 
  -4  15  18        0.43       56.06     22.26 o 
  -3  15  18       29.73       33.23     19.08 o 
  -2  15  18       48.98       97.95     29.05 o 
  -1  15  18       34.21       38.88     17.22 o 
   0  15  18        6.19       57.16     23.69 o 
   1  15  18        0.77       13.23     22.31 o 
   2  15  18      136.03       56.21     30.15 o 
   3  15  18        1.04       49.39     35.08 o 
  -1  16  18        4.48       28.89     22.66 o 
 -13   0  19      176.07      171.00     68.60 o 
 -11   0  19      266.66      333.69     66.19 o 
  -9   0  19      290.01      303.20     56.72 o 
  -7   0  19      939.84     1338.78    158.28 o 
  -5   0  19     8834.83    11709.12    421.96 o 
  -3   0  19      952.92     1323.59    164.04 o 
  -1   0  19     7682.08     7577.42    276.14 o 
   1   0  19     3279.79     3783.39    277.07 o 
   3   0  19      707.57      837.43    115.00 o 
   5   0  19     2270.37     2279.19    236.76 o 
   7   0  19       26.70       16.60     19.76 o 
   9   0  19      636.36      661.89    135.78 o 
 -13   1  19       18.61        2.53     24.35 o 
 -12   1  19      512.65      470.68     54.80 o 
 -11   1  19       24.78       19.35     22.05 o 
 -10   1  19        4.87       40.65     20.45 o 
  -9   1  19        0.65        7.42     13.60 o 
  -8   1  19       34.45       36.43     17.12 o 
  -7   1  19     3438.53     3616.73    140.58 o 
  -6   1  19     4157.78     4430.01    138.60 o 
  -5   1  19     2311.22     2308.00    106.43 o 
  -4   1  19      304.92      319.27     31.34 o 
  -3   1  19       36.50        8.90     25.44 o 
  -2   1  19     1511.97     1665.94    126.98 o 
  -1   1  19       99.61      117.71     26.12 o 
   0   1  19     7009.89     7308.75    189.51 o 
   1   1  19      182.58      235.25     29.15 o 
   2   1  19      590.93      574.68     47.57 o 
   3   1  19     2703.06     2689.93    110.39 o 
   4   1  19       42.28       59.46     20.63 o 
   5   1  19      302.69      260.61     21.62 o 
   6   1  19     2247.90     2366.51    126.99 o 
   7   1  19      394.41      408.36     29.76 o 
   8   1  19      556.25      538.11     48.94 o 
   9   1  19       13.54       62.70     17.40 o 
  10   1  19      333.63      319.43     36.55 o 
 -12   2  19      131.94       97.97     25.64 o 
 -11   2  19      240.88      202.56     26.57 o 
 -10   2  19       93.15      116.12     20.69 o 
  -9   2  19       89.04       72.91     15.87 o 
  -8   2  19     2719.88     2708.24    150.34 o 
  -7   2  19      769.16      653.75     49.89 o 
  -6   2  19       26.16       36.08     22.01 o 
  -5   2  19      722.96      726.02     57.96 o 
  -4   2  19     2344.71     2385.34    121.17 o 
  -3   2  19      728.21      701.85     77.51 o 
  -2   2  19      372.54      398.10     35.88 o 
  -1   2  19     5447.27     5633.74    212.29 o 
   0   2  19        3.31        4.49     15.22 o 
   1   2  19      133.81      134.51     30.87 o 
   2   2  19     5921.81     6511.04    161.74 o 
   3   2  19      386.43      444.95     69.11 o 
   4   2  19      190.82      195.03     22.26 o 
   5   2  19      260.77      281.34     24.40 o 
   6   2  19      819.95      773.24     47.54 o 
   7   2  19      418.66      372.68     26.82 o 
   8   2  19      282.40      293.20     26.95 o 
   9   2  19      847.34      766.50     63.52 o 
  10   2  19       11.49       62.01     21.05 o 
 -12   3  19        4.70        7.64     23.11 o 
 -11   3  19        3.02       27.24     16.27 o 
 -10   3  19       61.15       72.55     23.94 o 
  -9   3  19      778.04      647.87     56.22 o 
  -8   3  19       11.13       20.75     14.94 o 
  -7   3  19     2044.90     2084.70    104.52 o 
  -6   3  19      438.08      459.76     39.78 o 
  -5   3  19      314.49      304.03     28.04 o 
  -4   3  19      119.56       44.94     19.06 o 
  -3   3  19      728.75      822.88     55.47 o 
  -2   3  19        4.91      -15.99     15.99 o 
  -1   3  19     2325.27     2291.47    115.90 o 
   0   3  19      796.39      969.74     60.90 o 
   1   3  19    10691.88    11532.34    359.38 o 
   2   3  19      382.79      437.83     42.17 o 
   3   3  19     1098.50     1297.37     76.18 o 
   4   3  19       10.33       48.42     14.16 o 
   5   3  19      210.43      203.68     18.53 o 
   6   3  19       25.07       43.58     12.74 o 
   7   3  19      707.07      693.03     55.94 o 
   8   3  19        5.73       41.33     29.57 o 
   9   3  19      619.60      547.09     57.33 o 
  10   3  19        4.77        2.83     46.87 o 
 -12   4  19      232.86      208.30     34.57 o 
 -11   4  19       30.68       16.93     12.90 o 
 -10   4  19       39.76       51.59     17.05 o 
  -9   4  19      108.91       60.50     15.07 o 
  -8   4  19      922.70      872.64     70.74 o 
  -7   4  19       63.72       36.97     17.61 o 
  -6   4  19       45.86       26.11     23.80 o 
  -5   4  19      257.38      312.55     37.46 o 
  -4   4  19     2118.78     2176.39     80.65 o 
  -3   4  19      525.66      583.14     52.82 o 
  -2   4  19      731.69      715.39     58.62 o 
  -1   4  19     1280.10     1219.37     92.98 o 
   0   4  19     1428.16     1420.10    112.87 o 
   1   4  19      324.95      344.71     44.05 o 
   2   4  19     6889.26     7110.67    194.43 o 
   3   4  19       28.64      120.37     79.83 o 
   4   4  19      339.32      323.20     29.03 o 
   5   4  19       39.36       41.05     11.89 o 
   6   4  19      157.53      136.61     21.21 o 
   7   4  19      588.08      574.29     42.57 o 
   8   4  19     1071.89     1039.80     90.59 o 
   9   4  19      616.35      500.13     56.82 o 
  10   4  19        0.71       32.03     29.07 o 
 -12   5  19      170.47      171.67     31.78 o 
 -11   5  19        0.23       22.20     22.94 o 
 -10   5  19        4.57        0.10     20.97 o 
  -9   5  19        8.47      -12.87     12.87 o 
  -8   5  19      993.53      969.95     81.02 o 
  -7   5  19      688.60      635.35     50.81 o 
  -6   5  19       66.52       71.33     16.50 o 
  -5   5  19      336.16      296.50     31.74 o 
  -4   5  19     1641.61     1774.02     82.57 o 
  -3   5  19      339.04      332.25     34.63 o 
  -2   5  19     1735.19     1600.65    122.22 o 
  -1   5  19       19.00        3.86     24.73 o 
   0   5  19     4623.59     4885.98    171.63 o 
   1   5  19      901.47      873.43     58.56 o 
   2   5  19      314.48      388.79     71.20 o 
   3   5  19      414.13      338.40     38.76 o 
   4   5  19        0.15       21.81     16.81 o 
   5   5  19       29.13       -2.85     10.37 o 
   6   5  19     1473.21     1522.70     77.83 o 
   7   5  19      580.13      573.05     43.08 o 
   8   5  19       19.05       38.50     15.81 o 
   9   5  19        0.47       57.07     20.13 o 
  10   5  19      802.88      717.01     93.12 o 
 -12   6  19        8.60       88.14     36.08 o 
 -11   6  19      119.86      102.27     25.94 o 
 -10   6  19      201.29      196.40     32.67 o 
  -9   6  19        4.83       56.47     20.67 o 
  -8   6  19       22.94       25.56     18.42 o 
  -7   6  19      640.35      653.33     76.81 o 
  -6   6  19      147.98      143.46     25.95 o 
  -5   6  19     2315.74     2435.30     94.43 o 
  -4   6  19      130.70       87.58     23.61 o 
  -3   6  19     1253.23     1249.11     93.48 o 
  -2   6  19      696.18      734.26     55.46 o 
  -1   6  19     3372.94     3176.11    155.21 o 
   0   6  19       16.72       19.48     16.29 o 
   1   6  19     1373.78     1385.56    122.48 o 
   2   6  19        0.12       21.78     16.98 o 
   3   6  19       58.38       74.35     15.05 o 
   4   6  19       29.98       49.73     27.07 o 
   5   6  19      412.96      465.64     42.30 o 
   6   6  19      266.12      213.94     28.66 o 
   7   6  19      187.95      143.74     19.52 o 
   8   6  19        3.37       29.15     15.42 o 
   9   6  19      959.03      854.28     96.26 o 
 -11   7  19        4.90       18.78     16.41 o 
 -10   7  19        0.77       26.40     19.38 o 
  -9   7  19      164.59      102.14     37.10 o 
  -8   7  19       52.34       36.50     30.93 o 
  -7   7  19      397.73      367.31     39.32 o 
  -6   7  19     2961.03     3221.70    170.55 o 
  -5   7  19      290.38      263.20     29.94 o 
  -4   7  19      717.21      822.59     62.36 o 
  -3   7  19       27.12       34.27     18.56 o 
  -2   7  19      454.12      495.89     44.28 o 
  -1   7  19      151.98      201.81     25.49 o 
   0   7  19     1657.03     1705.81    101.02 o 
   1   7  19       66.88       75.33     17.17 o 
   2   7  19      429.07      473.70     46.83 o 
   3   7  19      469.24      490.75     45.18 o 
   4   7  19        0.93       42.67     16.87 o 
   5   7  19       65.17       82.12     29.21 o 
   6   7  19      532.75      628.62     59.58 o 
   7   7  19       55.59       82.24     21.50 o 
   8   7  19      381.78      336.50     42.88 o 
   9   7  19      111.69      112.83     32.84 o 
 -11   8  19        1.07       -8.03     31.14 o 
 -10   8  19       40.54       79.87     27.12 o 
  -9   8  19       33.40       21.77     13.41 o 
  -8   8  19     1436.51     1413.12    142.82 o 
  -7   8  19      662.17      564.43     83.86 o 
  -6   8  19      167.59      156.21     31.01 o 
  -5   8  19      326.54      215.37     25.83 o 
  -4   8  19      863.81      875.62     72.46 o 
  -3   8  19       11.59        8.83     16.63 o 
  -2   8  19       11.98       36.71     14.57 o 
  -1   8  19      149.64      138.94     16.70 o 
   0   8  19      280.00      342.01     35.21 o 
   1   8  19     1036.99      955.44     85.88 o 
   2   8  19     1916.78     1997.16    163.30 o 
   3   8  19      366.94      350.57     39.35 o 
   4   8  19      170.47      109.94     31.10 o 
   5   8  19       18.45       50.92     22.47 o 
   6   8  19     1041.34     1154.78    117.99 o 
   7   8  19       41.48       36.98     32.03 o 
   8   8  19      133.52      102.51     22.65 o 
   9   8  19       48.45       21.72     14.33 o 
 -10   9  19       76.12       27.58     19.88 o 
  -9   9  19       68.44       68.06     28.58 o 
  -8   9  19      163.06      138.24     29.37 o 
  -7   9  19     2069.44     1949.19    156.15 o 
  -6   9  19        1.26       17.34     25.83 o 
  -5   9  19      697.10      802.96     77.50 o 
  -4   9  19        0.26      -15.51     19.10 o 
  -3   9  19       49.58       48.41     23.20 o 
  -2   9  19        0.21       23.01     18.56 o 
  -1   9  19       30.91       47.19     21.96 o 
   0   9  19      157.72      112.47     21.92 o 
   1   9  19     1227.24     1273.50    108.30 o 
   2   9  19        6.26      -13.13     18.70 o 
   3   9  19     1322.04     1303.61    110.01 o 
   4   9  19      145.71      203.47     27.89 o 
   5   9  19       45.57       69.46     23.59 o 
   6   9  19       26.98       29.64     15.73 o 
   7   9  19     1065.37     1018.78    127.04 o 
   8   9  19        6.40       57.62     33.47 o 
 -10  10  19        7.20       18.66     24.16 o 
  -9  10  19       13.20       71.83     22.77 o 
  -8  10  19      252.74      251.89     38.13 o 
  -7  10  19       48.64       49.93     18.79 o 
  -6  10  19       78.12       69.41     34.00 o 
  -5  10  19      575.18      610.92     64.48 o 
  -4  10  19      713.22      728.77     77.36 o 
  -3  10  19      179.30      158.85     22.94 o 
  -2  10  19      227.06      318.35     37.43 o 
  -1  10  19       98.90       69.24     39.54 o 
   0  10  19     1175.89     1185.06    113.83 o 
   1  10  19      254.51      282.31     42.53 o 
   2  10  19     2244.09     2377.78    199.72 o 
   3  10  19        9.52       38.41     18.72 o 
   4  10  19       24.49       48.24     22.97 o 
   5  10  19      112.06      182.64     34.29 o 
   6  10  19       58.43       77.55     27.58 o 
   7  10  19        3.14        0.61     17.69 o 
   8  10  19      657.52      473.36    181.14 o 
  -9  11  19       17.25       40.79     25.91 o 
  -8  11  19       82.51       45.39     33.62 o 
  -7  11  19        0.69       -5.86     24.65 o 
  -6  11  19      577.56      590.01     59.00 o 
  -5  11  19        1.85       -6.21     30.24 o 
  -4  11  19      217.59      264.14     30.40 o 
  -3  11  19       19.49       45.51     26.00 o 
  -2  11  19      381.05      320.38     39.76 o 
  -1  11  19      143.33      103.09     21.18 o 
   0  11  19     1502.86     1618.06    125.45 o 
   1  11  19     2223.61     2448.51    115.65 o 
   2  11  19        1.88       32.32     19.36 o 
   3  11  19       10.65       44.78     19.87 o 
   4  11  19       44.92       97.36     26.09 o 
   5  11  19       40.69       28.24     21.08 o 
   6  11  19      435.74      419.68     52.97 o 
   7  11  19      354.64      353.59     54.88 o 
  -8  12  19        0.82        4.57     21.45 o 
  -7  12  19      821.37      797.55     89.68 o 
  -6  12  19       10.67       10.22     32.66 o 
  -5  12  19      499.71      596.99     87.03 o 
  -4  12  19       57.14       60.77     21.91 o 
  -3  12  19       48.86       38.98     22.07 o 
  -2  12  19        5.39       23.93     17.48 o 
  -1  12  19     2138.00     2137.46    121.32 o 
   0  12  19      206.08      209.33     33.14 o 
   1  12  19      642.48      642.86     50.32 o 
   2  12  19       28.85       79.09     29.32 o 
   3  12  19       88.97       94.29     26.67 o 
   4  12  19      111.66       90.25     24.11 o 
   5  12  19       75.52       56.24     20.48 o 
   6  12  19       94.24       88.65     58.17 o 
  -7  13  19       15.73       30.12     21.71 o 
  -6  13  19     1453.94     1587.27    131.18 o 
  -5  13  19       29.64       71.29     25.30 o 
  -4  13  19       43.02       37.35     21.89 o 
  -3  13  19        3.99       28.10     26.11 o 
  -2  13  19       39.41       43.77     19.87 o 
  -1  13  19      156.84      196.22     28.77 o 
   0  13  19     1615.35     1518.08    119.24 o 
   1  13  19      151.54      155.60     20.62 o 
   2  13  19        1.42       53.97     19.40 o 
   3  13  19       12.10       37.35     21.10 o 
   4  13  19       30.17        3.15     20.27 o 
   5  13  19        1.98       76.47     34.63 o 
  -6  14  19       35.93       55.88     20.01 o 
  -5  14  19      296.51      311.72     37.77 o 
  -4  14  19       26.97       79.05     20.82 o 
  -3  14  19       20.04       61.42     24.77 o 
  -2  14  19       31.79       57.91     20.76 o 
  -1  14  19       83.72       72.74     21.66 o 
   0  14  19       52.63       41.74     18.26 o 
   1  14  19      270.54      259.66     42.61 o 
   2  14  19      310.93      239.25     34.85 o 
   3  14  19       55.00       38.59     17.72 o 
   4  14  19       37.34       82.84     22.80 o 
  -4  15  19       74.40       63.65     23.59 o 
  -3  15  19       34.38       32.05     20.56 o 
  -2  15  19       18.61       20.82     26.52 o 
  -1  15  19       14.11       12.70     23.28 o 
   0  15  19       27.58       40.32     23.03 o 
   1  15  19      164.89      134.58     29.74 o 
   2  15  19        0.11       -0.49     64.69 o 
 -12   0  20      419.78      375.03     53.25 o 
 -10   0  20      509.57      652.84     97.64 o 
  -8   0  20      223.87      337.40     45.11 o 
  -6   0  20    10412.52    11134.25    386.47 o 
  -4   0  20      845.30      973.16     98.42 o 
  -2   0  20      757.79      858.99    116.83 o 
   0   0  20     2076.21     2293.00    319.32 o 
   2   0  20       16.48       56.39     20.72 o 
   4   0  20     1742.40     1907.89    199.00 o 
   6   0  20      820.50      778.91     71.18 o 
   8   0  20     1419.46     1476.34    127.16 o 
  10   0  20      431.93      438.29     62.87 o 
 -12   1  20       12.12       -6.29     26.67 o 
 -11   1  20     1014.63      934.03     89.06 o 
 -10   1  20        0.27       20.04     29.49 o 
  -9   1  20       32.09       -6.83     21.74 o 
  -8   1  20      177.63      154.28     29.63 o 
  -7   1  20      159.80      168.62     34.76 o 
  -6   1  20       61.11       42.47     25.23 o 
  -5   1  20     3969.35     3990.40    131.97 o 
  -4   1  20     2598.04     2789.90    244.41 o 
  -3   1  20       52.40       88.82     30.40 o 
  -2   1  20      173.89      175.27     25.10 o 
  -1   1  20     3275.57     3108.25    146.03 o 
   0   1  20      397.72      458.95     51.01 o 
   1   1  20     1334.27     1517.22    151.07 o 
   2   1  20     4077.51     4309.98    182.38 o 
   3   1  20     1314.32     1316.42     84.49 o 
   4   1  20      151.07      204.01     22.90 o 
   5   1  20      111.08      102.31     16.43 o 
   6   1  20       54.16       67.34     12.84 o 
   7   1  20        0.07       25.12     12.11 o 
   8   1  20      125.60      102.53     24.83 o 
   9   1  20     1225.42     1243.23     89.69 o 
  10   1  20       47.55       44.03     14.30 o 
 -12   2  20      233.26      203.46     35.19 o 
 -11   2  20       10.17       38.86     21.46 o 
 -10   2  20      150.02      136.10     26.37 o 
  -9   2  20       50.06       21.68     17.40 o 
  -8   2  20       17.68      -11.94     20.24 o 
  -7   2  20      965.65     1034.15     93.37 o 
  -6   2  20      207.93      242.75     30.41 o 
  -5   2  20     2418.21     2614.27    203.18 o 
  -4   2  20      578.36      654.79     60.60 o 
  -3   2  20     2575.17     2832.04    181.59 o 
  -2   2  20       54.93       19.14     26.17 o 
  -1   2  20     1044.11     1008.89    115.96 o 
   0   2  20     5135.96     5261.55    245.75 o 
   1   2  20     2560.54     2797.73    145.00 o 
   2   2  20     1381.74     1270.13     85.64 o 
   3   2  20     2881.26     2886.55    148.63 o 
   4   2  20        9.77       40.81     16.55 o 
   5   2  20      347.51      389.23     38.58 o 
   6   2  20      359.41      325.74     27.58 o 
   7   2  20      384.74      387.76     32.92 o 
   8   2  20      162.97      129.69     27.76 o 
   9   2  20       96.87      149.68     33.85 o 
  10   2  20      309.04      297.53     39.76 o 
 -12   3  20      212.28      156.34     47.83 o 
 -11   3  20        0.02        7.90     38.82 o 
 -10   3  20       76.67      128.72     26.78 o 
  -9   3  20       65.11       72.03     16.24 o 
  -8   3  20      676.07      571.82     48.41 o
[truncated: 83,052 more chars]
